# Supplementary material for: Deep sequencing of DNA from urine of kidney allograft recipients to estimate donor/recipient-specific DNA fractions
Source: PLoS One. 2021 Apr 15;16(4):e0249930. doi: 10.1371/journal.pone.0249930 (PMC8049329; doi:10.1371/journal.pone.0249930)
Supplement: S1 File — (ZIP) [file pone.0249930.s001.zip]

Archive with 7 entries (6 files):
- Table S1.xlsx
- __MACOSX/
- __MACOSX/._Table S1.xlsx
- Supplemental data.pdf
- __MACOSX/._Supplemental data.pdf
- Table S2.xlsx
- __MACOSX/._Table S2.xlsx
