# Supplementary material for: Deep sequencing of DNA from urine of kidney allograft recipients to estimate donor/recipient-specific DNA fractions
Source: PLoS One. 2021 Apr 15;16(4):e0249930. doi: 10.1371/journal.pone.0249930 (PMC8049329; doi:10.1371/journal.pone.0249930)
Supplement: S1 File — (ZIP) [file pone.0249930.s001.zip › Table S1.xlsx]

## Sheet: Breast cancer kit regions
Chr	Begin	End	Gene
1	45794972	45795114	MUTYH
1	45796182	45796234	MUTYH
1	45796848	45797011	MUTYH
1	45797086	45797233	MUTYH
1	45797327	45797526	MUTYH
1	45797689	45797763	MUTYH
1	45797832	45797987	MUTYH
1	45798057	45798165	MUTYH
1	45798240	45798364	MUTYH
1	45798429	45798511	MUTYH
1	45798584	45798636	MUTYH
1	45798763	45798847	MUTYH
1	45798951	45799001	MUTYH
1	45799079	45799280	MUTYH
1	45800057	45800188	MUTYH
1	45805885	45805931	MUTYH
1	68512285	68512985	DIRAS3
1	78958423	78959231	PTGFR
1	78963553	78963634	PTGFR
1	79002085	79002377	PTGFR
1	211500035	211500236	TRAF5
1	211526575	211526804	TRAF5
1	211527746	211527814	TRAF5
1	211529703	211529815	TRAF5
1	211533215	211533423	TRAF5
1	211534038	211534126	TRAF5
1	211534424	211534509	TRAF5
1	211538712	211538815	TRAF5
1	211542788	211542939	TRAF5
1	211544638	211544817	TRAF5
1	211545464	211546049	TRAF5
1	211831993	211832059	NEK2
1	211836762	211836999	NEK2
1	211840398	211840578	NEK2
1	211842449	211842679	NEK2
1	211843617	211843754	NEK2
1	211844538	211844631	NEK2
1	211846819	211847070	NEK2
1	211847632	211847860	NEK2
1	211848720	211848826	NEK2
10	8097613	8097864	GATA3
10	8100262	8100809	GATA3
10	8105950	8106106	GATA3
10	8111430	8111566	GATA3
10	8115696	8115991	GATA3
10	43572701	43572784	RET
10	43595901	43596175	RET
10	43597784	43598082	RET
10	43600394	43600646	RET
10	43601818	43602024	RET
10	43604473	43604683	RET
10	43606649	43606918	RET
10	43607541	43607677	RET
10	43608295	43608416	RET
10	43608998	43609128	RET
10	43609922	43610189	RET
10	43612026	43612184	RET
10	43613815	43613933	RET
10	43614973	43615198	RET
10	43615523	43615656	RET
10	43617388	43617469	RET
10	43619113	43619261	RET
10	43620325	43620435	RET
10	43622017	43622207	RET
10	43623554	43623722	RET
10	88635770	88635847	BMPR1A
10	88649813	88649986	BMPR1A
10	88651878	88651991	BMPR1A
10	88659545	88659652	BMPR1A
10	88659778	88659888	BMPR1A
10	88671991	88672146	BMPR1A
10	88676885	88677088	BMPR1A
10	88678923	88679231	BMPR1A
10	88681271	88681457	BMPR1A
10	88683127	88683268	BMPR1A
10	88683345	88683481	BMPR1A
10	89624221	89624310	PTEN
10	89653776	89653871	PTEN
10	89685264	89685319	PTEN
10	89690797	89690851	PTEN
10	89692764	89693013	PTEN
10	89711869	89712021	PTEN
10	89717604	89717781	PTEN
10	89720645	89720880	PTEN
10	89725038	89725234	PTEN
10	123239089	123239189	FGFR2
10	123239365	123239540	FGFR2
10	123241680	123241696	FGFR2
10	123243206	123243322	FGFR2
10	123244903	123245051	FGFR2
10	123246862	123246943	FGFR2
10	123247499	123247632	FGFR2
10	123256040	123256241	FGFR2
10	123258003	123258124	FGFR2
10	123260334	123260466	FGFR2
10	123263298	123263460	FGFR2
10	123274625	123274838	FGFR2
10	123276827	123276982	FGFR2
10	123278190	123278348	FGFR2
10	123279487	123279688	FGFR2
10	123298100	123298234	FGFR2
10	123310798	123310978	FGFR2
10	123324010	123324098	FGFR2
10	123324946	123325223	FGFR2
10	123353217	123353336	FGFR2
11	9595475	9596061	WEE1
11	9597429	9597645	WEE1
11	9597771	9597845	WEE1
11	9598028	9598211	WEE1
11	9598683	9598815	WEE1
11	9603073	9603230	WEE1
11	9606799	9606905	WEE1
11	9606983	9607079	WEE1
11	9607990	9608171	WEE1
11	9608252	9608408	WEE1
11	9609990	9610154	WEE1
11	9614766	9614844	WEE1
11	44117797	44117876	EXT2
11	44129227	44129803	EXT2
11	44130738	44130838	EXT2
11	44135729	44135856	EXT2
11	44146333	44146539	EXT2
11	44148360	44148510	EXT2
11	44151589	44151693	EXT2
11	44165791	44165894	EXT2
11	44193155	44193297	EXT2
11	44219373	44219573	EXT2
11	44228337	44228514	EXT2
11	44253897	44254051	EXT2
11	44255659	44255798	EXT2
11	44257837	44257930	EXT2
11	44265693	44265842	EXT2
11	64571800	64572293	MEN1
11	64572500	64572675	MEN1
11	64573101	64573247	MEN1
11	64573698	64573845	MEN1
11	64574477	64574575	MEN1
11	64574645	64574696	MEN1
11	64575018	64575157	MEN1
11	64575357	64575576	MEN1
11	64577116	64577586	MEN1
11	69456076	69456284	CCND1
11	69457793	69458019	CCND1
11	69458594	69458764	CCND1
11	69462756	69462915	CCND1
11	69465880	69466055	CCND1
11	94153285	94153352	MRE11A
11	94163071	94163157	MRE11A
11	94168992	94169070	MRE11A
11	94170337	94170406	MRE11A
11	94178970	94179064	MRE11A
11	94180379	94180609	MRE11A
11	94189436	94189509	MRE11A
11	94192568	94192752	MRE11A
11	94194096	94194207	MRE11A
11	94197273	94197410	MRE11A
11	94200973	94201064	MRE11A
11	94203631	94203813	MRE11A
11	94204734	94204930	MRE11A
11	94209449	94209574	MRE11A
11	94211895	94212047	MRE11A
11	94212834	94212932	MRE11A
11	94219084	94219255	MRE11A
11	94223993	94224136	MRE11A
11	94225802	94225841	MRE11A
11	94225942	94225972	MRE11A
11	108098346	108098428	ATM
11	108098497	108098620	ATM
11	108099899	108100055	ATM
11	108106391	108106566	ATM
11	108114674	108114850	ATM
11	108115509	108115758	ATM
11	108117685	108117859	ATM
11	108119654	108119834	ATM
11	108121422	108121804	ATM
11	108122558	108122763	ATM
11	108123538	108123644	ATM
11	108124535	108124771	ATM
11	108126936	108127072	ATM
11	108128202	108128338	ATM
11	108129707	108129807	ATM
11	108137892	108138074	ATM
11	108139131	108139341	ATM
11	108141785	108141878	ATM
11	108141972	108142138	ATM
11	108143253	108143339	ATM
11	108143443	108143584	ATM
11	108150212	108150340	ATM
11	108151716	108151900	ATM
11	108153431	108153611	ATM
11	108154948	108155205	ATM
11	108158321	108158447	ATM
11	108159698	108159835	ATM
11	108160323	108160533	ATM
11	108163340	108163525	ATM
11	108164034	108164209	ATM
11	108165648	108165791	ATM
11	108168008	108168114	ATM
11	108170435	108170617	ATM
11	108172369	108172521	ATM
11	108173574	108173761	ATM
11	108175396	108175584	ATM
11	108178618	108178716	ATM
11	108180881	108181047	ATM
11	108183132	108183230	ATM
11	108186544	108186643	ATM
11	108186732	108186845	ATM
11	108188094	108188253	ATM
11	108190675	108190790	ATM
11	108192022	108192152	ATM
11	108196031	108196276	ATM
11	108196779	108196957	ATM
11	108198366	108198490	ATM
11	108199742	108199970	ATM
11	108200935	108201153	ATM
11	108202165	108202289	ATM
11	108202600	108202769	ATM
11	108203483	108203632	ATM
11	108204607	108204700	ATM
11	108205690	108205841	ATM
11	108206566	108206693	ATM
11	108213943	108214103	ATM
11	108216464	108216640	ATM
11	108218000	108218097	ATM
11	108224487	108224612	ATM
11	108225532	108225606	ATM
11	108235803	108235950	ATM
11	108236046	108236240	ATM
12	25362723	25362850	KRAS
12	25368369	25368499	KRAS
12	25378542	25378712	KRAS
12	25380162	25380351	KRAS
12	25398202	25398323	KRAS
12	44161909	44162080	IRAK4
12	44165017	44165173	IRAK4
12	44165977	44166170	IRAK4
12	44166709	44166880	IRAK4
12	44167762	44167837	IRAK4
12	44171427	44171552	IRAK4
12	44171990	44172110	IRAK4
12	44176104	44176298	IRAK4
12	44177459	44177532	IRAK4
12	44180196	44180365	IRAK4
12	44180477	44180523	IRAK4
12	52345522	52345623	ACVR1B
12	52369043	52369293	ACVR1B
12	52370105	52370364	ACVR1B
12	52374747	52374988	ACVR1B
12	52376464	52376597	ACVR1B
12	52377777	52377955	ACVR1B
12	52378970	52379137	ACVR1B
12	52380596	52380731	ACVR1B
12	52385641	52385782	ACVR1B
12	52387763	52387899	ACVR1B
12	56474079	56474171	ERBB3
12	56477529	56477691	ERBB3
12	56478773	56479101	ERBB3
12	56480309	56480445	ERBB3
12	56481355	56481431	ERBB3
12	56481573	56481702	ERBB3
12	56481799	56481951	ERBB3
12	56482321	56482445	ERBB3
12	56482526	56482657	ERBB3
12	56486525	56486609	ERBB3
12	56486764	56486865	ERBB3
12	56487123	56487339	ERBB3
12	56487542	56487685	ERBB3
12	56487877	56487978	ERBB3
12	56488180	56488345	ERBB3
12	56489035	56489099	ERBB3
12	56489443	56489595	ERBB3
12	56490281	56490411	ERBB3
12	56490526	56490635	ERBB3
12	56490823	56491019	ERBB3
12	56491563	56491729	ERBB3
12	56492278	56492364	ERBB3
12	56492537	56492694	ERBB3
12	56493426	56493534	ERBB3
12	56493616	56493818	ERBB3
12	56493952	56494034	ERBB3
12	56494839	56495150	ERBB3
12	56495307	56495844	ERBB3
12	58142302	58142405	CDK4
12	58142959	58143105	CDK4
12	58143231	58143292	CDK4
12	58144433	58144553	CDK4
12	58144700	58144878	CDK4
12	58144984	58145130	CDK4
12	58145277	58145505	CDK4
12	69202252	69202276	MDM2
12	69202982	69203077	MDM2
12	69207328	69207413	MDM2
12	69210586	69210730	MDM2
12	69214099	69214159	MDM2
12	69218137	69218215	MDM2
12	69218329	69218436	MDM2
12	69222545	69222716	MDM2
12	69229603	69229769	MDM2
12	69230446	69230534	MDM2
12	69233048	69233634	MDM2
13	32890592	32890669	BRCA2
13	32893208	32893467	BRCA2
13	32899207	32899326	BRCA2
13	32900232	32900292	BRCA2
13	32900373	32900424	BRCA2
13	32900630	32900755	BRCA2
13	32903574	32903634	BRCA2
13	32905050	32905172	BRCA2
13	32906403	32907529	BRCA2
13	32910396	32915338	BRCA2
13	32918689	32918795	BRCA2
13	32920958	32921038	BRCA2
13	32928992	32929430	BRCA2
13	32930559	32930751	BRCA2
13	32931873	32932071	BRCA2
13	32936654	32936835	BRCA2
13	32937310	32937675	BRCA2
13	32944533	32944699	BRCA2
13	32945087	32945242	BRCA2
13	32950801	32950933	BRCA2
13	32953448	32953657	BRCA2
13	32953881	32954055	BRCA2
13	32954138	32954287	BRCA2
13	32968820	32969075	BRCA2
13	32971029	32971186	BRCA2
13	32972293	32972912	BRCA2
13	48878043	48878190	RB1
13	48881410	48881547	RB1
13	48916729	48916855	RB1
13	48919210	48919340	RB1
13	48921955	48922004	RB1
13	48923086	48923164	RB1
13	48934147	48934268	RB1
13	48936945	48937098	RB1
13	48939024	48939112	RB1
13	48941624	48941744	RB1
13	48942657	48942745	RB1
13	48947535	48947633	RB1
13	48951048	48951175	RB1
13	48953724	48953791	RB1
13	48954183	48954225	RB1
13	48954295	48954382	RB1
13	48955377	48955584	RB1
13	49027123	49027252	RB1
13	49030334	49030490	RB1
13	49033818	49033974	RB1
13	49037861	49037976	RB1
13	49039128	49039252	RB1
13	49039335	49039509	RB1
13	49047490	49047531	RB1
13	49050831	49050984	RB1
13	49051485	49051545	RB1
13	49054128	49054212	RB1
14	104165129	104165359	XRCC3
14	104165464	104165521	XRCC3
14	104165695	104165918	XRCC3
14	104169480	104169669	XRCC3
14	104173334	104173557	XRCC3
14	104174853	104175001	XRCC3
14	104177364	104177429	XRCC3
14	105236672	105236762	AKT1
14	105237076	105237189	AKT1
14	105238696	105238794	AKT1
14	105239209	105239434	AKT1
14	105239582	105239721	AKT1
14	105239786	105239922	AKT1
14	105240243	105240322	AKT1
14	105241269	105241345	AKT1
14	105241407	105241549	AKT1
14	105241983	105242141	AKT1
14	105242990	105243112	AKT1
14	105243900	105244082	AKT1
14	105246419	105246558	AKT1
14	105258929	105258985	AKT1
15	40990951	40991048	RAD51
15	40993256	40993404	RAD51
15	40993998	40994129	RAD51
15	40998369	40998497	RAD51
15	41001217	41001319	RAD51
15	41010997	41011102	RAD51
15	41020903	41021027	RAD51
15	41021697	41021837	RAD51
15	41022045	41022177	RAD51
15	41023247	41023381	RAD51
15	63901274	63901470	HERC1
15	63904444	63904760	HERC1
15	63907961	63908124	HERC1
15	63908623	63908886	HERC1
15	63915008	63915095	HERC1
15	63915918	63916094	HERC1
15	63916351	63916531	HERC1
15	63918178	63918358	HERC1
15	63920870	63921019	HERC1
15	63922659	63922839	HERC1
15	63924902	63925015	HERC1
15	63926041	63926174	HERC1
15	63926926	63927092	HERC1
15	63928154	63928346	HERC1
15	63929698	63929847	HERC1
15	63930604	63930740	HERC1
15	63930904	63930980	HERC1
15	63932345	63932649	HERC1
15	63933663	63933847	HERC1
15	63935150	63935262	HERC1
15	63935597	63935754	HERC1
15	63937185	63937301	HERC1
15	63937676	63937886	HERC1
15	63940262	63940403	HERC1
15	63941918	63942129	HERC1
15	63943446	63943584	HERC1
15	63944607	63944745	HERC1
15	63946312	63946528	HERC1
15	63947935	63948159	HERC1
15	63948281	63948562	HERC1
15	63950737	63950922	HERC1
15	63951929	63952140	HERC1
15	63953166	63953229	HERC1
15	63953946	63954225	HERC1
15	63955177	63955408	HERC1
15	63956663	63956798	HERC1
15	63958112	63958354	HERC1
15	63958549	63958676	HERC1
15	63961731	63961902	HERC1
15	63964689	63964898	HERC1
15	63966535	63967321	HERC1
15	63970038	63970569	HERC1
15	63972270	63972364	HERC1
15	63972730	63972980	HERC1
15	63978552	63978739	HERC1
15	63981782	63981903	HERC1
15	63982734	63982851	HERC1
15	63984604	63984770	HERC1
15	63986157	63986361	HERC1
15	63986505	63986753	HERC1
15	63986967	63987098	HERC1
15	63988317	63988543	HERC1
15	63990921	63991200	HERC1
15	63998973	63999035	HERC1
15	64004968	64005099	HERC1
15	64005546	64005869	HERC1
15	64008495	64008677	HERC1
15	64010767	64010898	HERC1
15	64010976	64011101	HERC1
15	64015375	64015559	HERC1
15	64017485	64017717	HERC1
15	64019840	64020042	HERC1
15	64021429	64021572	HERC1
15	64021690	64021853	HERC1
15	64025117	64025349	HERC1
15	64026917	64027053	HERC1
15	64039111	64039287	HERC1
15	64039917	64040062	HERC1
15	64041560	64041742	HERC1
15	64041840	64041995	HERC1
15	64045151	64045289	HERC1
15	64046698	64046852	HERC1
15	64047422	64047529	HERC1
15	64048630	64048952	HERC1
15	64050368	64050573	HERC1
15	64056289	64056395	HERC1
15	64066887	64067827	HERC1
15	91290617	91290725	BLM
15	91292591	91293302	BLM
15	91295011	91295181	BLM
15	91298035	91298173	BLM
15	91303371	91303514	BLM
15	91303818	91304490	BLM
15	91306190	91306392	BLM
15	91308520	91308649	BLM
15	91310134	91310258	BLM
15	91312357	91312466	BLM
15	91312662	91312821	BLM
15	91326046	91326163	BLM
15	91328145	91328316	BLM
15	91333873	91334079	BLM
15	91337391	91337592	BLM
15	91341414	91341572	BLM
15	91346745	91346955	BLM
15	91347391	91347594	BLM
15	91352361	91352494	BLM
15	91354429	91354641	BLM
15	91358326	91358514	BLM
16	14014017	14014234	ERCC4
16	14015882	14016073	ERCC4
16	14020412	14020618	ERCC4
16	14021879	14022097	ERCC4
16	14024561	14024752	ERCC4
16	14026008	14026147	ERCC4
16	14028043	14028164	ERCC4
16	14028997	14029605	ERCC4
16	14031617	14031720	ERCC4
16	14038574	14038697	ERCC4
16	14041465	14042209	ERCC4
16	23614774	23614995	PALB2
16	23619179	23619338	PALB2
16	23625319	23625417	PALB2
16	23632677	23632804	PALB2
16	23634284	23634456	PALB2
16	23635324	23635420	PALB2
16	23637551	23637723	PALB2
16	23640519	23640601	PALB2
16	23640955	23641795	PALB2
16	23646177	23647660	PALB2
16	23649165	23649278	PALB2
16	23649385	23649455	PALB2
16	23652425	23652483	PALB2
16	67063305	67063393	CBFB
16	67063624	67063721	CBFB
16	67070536	67070663	CBFB
16	67100579	67100706	CBFB
16	67116110	67116247	CBFB
16	67132607	67132686	CBFB
16	68771313	68771371	CDH1
16	68772194	68772319	CDH1
16	68835567	68835801	CDH1
16	68842321	68842475	CDH1
16	68842590	68842756	CDH1
16	68844094	68844249	CDH1
16	68845581	68845767	CDH1
16	68846032	68846171	CDH1
16	68847210	68847403	CDH1
16	68849412	68849667	CDH1
16	68853177	68853333	CDH1
16	68855898	68856133	CDH1
16	68857296	68857534	CDH1
16	68862071	68862212	CDH1
16	68863551	68863705	CDH1
16	68867187	68867407	CDH1
17	7572921	7573013	TP53
17	7573921	7574038	TP53
17	7576531	7576589	TP53
17	7576619	7576662	TP53
17	7576847	7576931	TP53
17	7577013	7577160	TP53
17	7577493	7577613	TP53
17	7578171	7578294	TP53
17	7578365	7578559	TP53
17	7579306	7579595	TP53
17	7579694	7579726	TP53
17	7579833	7579917	TP53
17	11924198	11924323	MAP2K4
17	11935577	11935620	MAP2K4
17	11958200	11958313	MAP2K4
17	11973152	11973171	MAP2K4
17	11984667	11984852	MAP2K4
17	11998886	11999016	MAP2K4
17	12011101	12011231	MAP2K4
17	12013686	12013748	MAP2K4
17	12016544	12016682	MAP2K4
17	12028605	12028693	MAP2K4
17	12032450	12032609	MAP2K4
17	12043150	12043206	MAP2K4
17	12044458	12044582	MAP2K4
17	15935604	15935802	NCOR1
17	15938073	15938263	NCOR1
17	15942741	15942973	NCOR1
17	15943749	15943813	NCOR1
17	15950259	15950412	NCOR1
17	15952153	15952307	NCOR1
17	15960822	15961056	NCOR1
17	15961215	15961383	NCOR1
17	15961779	15961918	NCOR1
17	15964709	15965213	NCOR1
17	15965413	15965589	NCOR1
17	15967376	15967506	NCOR1
17	15968178	15968338	NCOR1
17	15968793	15969013	NCOR1
17	15971202	15971440	NCOR1
17	15973473	15973844	NCOR1
17	15974717	15974984	NCOR1
17	15975453	15975547	NCOR1
17	15976737	15976888	NCOR1
17	15978842	15979021	NCOR1
17	15983272	15983383	NCOR1
17	15983716	15983828	NCOR1
17	15983915	15984046	NCOR1
17	15989590	15989761	NCOR1
17	15990480	15990664	NCOR1
17	15995163	15995377	NCOR1
17	16001675	16001815	NCOR1
17	16004558	16005124	NCOR1
17	16012094	16012231	NCOR1
17	16021196	16021346	NCOR1
17	16022731	16022804	NCOR1
17	16024360	16024588	NCOR1
17	16029390	16029528	NCOR1
17	16040619	16040731	NCOR1
17	16041466	16041531	NCOR1
17	16042316	16042505	NCOR1
17	16046914	16047015	NCOR1
17	16049684	16049867	NCOR1
17	16052759	16052836	NCOR1
17	16054898	16054935	NCOR1
17	16055254	16055317	NCOR1
17	16056647	16056714	NCOR1
17	16062068	16062192	NCOR1
17	16068287	16068480	NCOR1
17	16075111	16075314	NCOR1
17	16089862	16090006	NCOR1
17	16097770	16097888	NCOR1
17	29422322	29422392	NF1
17	29482995	29483149	NF1
17	29486022	29486116	NF1
17	29490198	29490399	NF1
17	29496903	29497020	NF1
17	29508434	29508512	NF1
17	29508722	29508808	NF1
17	29509520	29509688	NF1
17	29527434	29527618	NF1
17	29528049	29528182	NF1
17	29528423	29528508	NF1
17	29533252	29533394	NF1
17	29541463	29541608	NF1
17	29546017	29546141	NF1
17	29548862	29549013	NF1
17	29550456	29550590	NF1
17	29552107	29552273	NF1
17	29553447	29553707	NF1
17	29554230	29554314	NF1
17	29554535	29554629	NF1
17	29556037	29556488	NF1
17	29556847	29556997	NF1
17	29557272	29557405	NF1
17	29557854	29557948	NF1
17	29559085	29559212	NF1
17	29559712	29559904	NF1
17	29560014	29560236	NF1
17	29562623	29562795	NF1
17	29562930	29563044	NF1
17	29575996	29576142	NF1
17	29579950	29580023	NF1
17	29585356	29585525	NF1
17	29586044	29586152	NF1
17	29587381	29587538	NF1
17	29588723	29588880	NF1
17	29592241	29592362	NF1
17	29652832	29653275	NF1
17	29654511	29654862	NF1
17	29657308	29657521	NF1
17	29661850	29662054	NF1
17	29663345	29663496	NF1
17	29663647	29663937	NF1
17	29664380	29664605	NF1
17	29664831	29664903	NF1
17	29665037	29665162	NF1
17	29665716	29665828	NF1
17	29667517	29667668	NF1
17	29670021	29670158	NF1
17	29676132	29676274	NF1
17	29677195	29677341	NF1
17	29679269	29679437	NF1
17	29683472	29683605	NF1
17	29683972	29684113	NF1
17	29684281	29684392	NF1
17	29685492	29685645	NF1
17	29685981	29686038	NF1
17	29687499	29687726	NF1
17	29689300	29689375	NF1
17	29694237	29694301	NF1
17	29701025	29701178	NF1
17	33427966	33428060	RAD51D
17	33428214	33428389	RAD51D
17	33430267	33430348	RAD51D
17	33430467	33430568	RAD51D
17	33433399	33433505	RAD51D
17	33434001	33434146	RAD51D
17	33434379	33434471	RAD51D
17	33443872	33444061	RAD51D
17	33445514	33445643	RAD51D
17	33446124	33446196	RAD51D
17	33446545	33446637	RAD51D
17	36891470	36891858	PCGF2
17	36892337	36892428	PCGF2
17	36894600	36894706	PCGF2
17	36894788	36894853	PCGF2
17	36895000	36895119	PCGF2
17	36895315	36895376	PCGF2
17	36895445	36895511	PCGF2
17	36895833	36895940	PCGF2
17	36896538	36896660	PCGF2
17	37855807	37855845	ERBB2
17	37856486	37856569	ERBB2
17	37863237	37863399	ERBB2
17	37864568	37864792	ERBB2
17	37865565	37865710	ERBB2
17	37866060	37866139	ERBB2
17	37866333	37866459	ERBB2
17	37866587	37866739	ERBB2
17	37868175	37868305	ERBB2
17	37868569	37868706	ERBB2
17	37871533	37871617	ERBB2
17	37871693	37871794	ERBB2
17	37871987	37872197	ERBB2
17	37872548	37872691	ERBB2
17	37872762	37872863	ERBB2
17	37873567	37873738	ERBB2
17	37876034	37876092	ERBB2
17	37879566	37879715	ERBB2
17	37879785	37879918	ERBB2
17	37880159	37880268	ERBB2
17	37880973	37881169	ERBB2
17	37881296	37881462	ERBB2
17	37881574	37881660	ERBB2
17	37881954	37882111	ERBB2
17	37882809	37882917	ERBB2
17	37883062	37883261	ERBB2
17	37883542	37883805	ERBB2
17	37883936	37884302	ERBB2
17	41197689	41197824	BRCA1
17	41199654	41199725	BRCA1
17	41201132	41201216	BRCA1
17	41203074	41203139	BRCA1
17	41209063	41209157	BRCA1
17	41215344	41215395	BRCA1
17	41215885	41215973	BRCA1
17	41219619	41219717	BRCA1
17	41222939	41223260	BRCA1
17	41226342	41226543	BRCA1
17	41228499	41228636	BRCA1
17	41231345	41231421	BRCA1
17	41234415	41234597	BRCA1
17	41242955	41243054	BRCA1
17	41243446	41246882	BRCA1
17	41247857	41247944	BRCA1
17	41249255	41249311	BRCA1
17	41251786	41251902	BRCA1
17	41256133	41256283	BRCA1
17	41256879	41256978	BRCA1
17	41258467	41258555	BRCA1
17	41267737	41267801	BRCA1
17	41276028	41276118	BRCA1
17	46804146	46804410	HOXB13
17	46805349	46805960	HOXB13
17	56769999	56770154	RAD51C
17	56772286	56772559	RAD51C
17	56774048	56774225	RAD51C
17	56780551	56780695	RAD51C
17	56787214	56787356	RAD51C
17	56798101	56798178	RAD51C
17	56801395	56801466	RAD51C
17	56809839	56809910	RAD51C
17	56811473	56811588	RAD51C
17	59760651	59761506	BRIP1
17	59763191	59763531	BRIP1
17	59770785	59770878	BRIP1
17	59793306	59793429	BRIP1
17	59820368	59820500	BRIP1
17	59821787	59821957	BRIP1
17	59853756	59853928	BRIP1
17	59857616	59857767	BRIP1
17	59858195	59858371	BRIP1
17	59861625	59861790	BRIP1
17	59870952	59871095	BRIP1
17	59876455	59876665	BRIP1
17	59878608	59878840	BRIP1
17	59885822	59886123	BRIP1
17	59924456	59924586	BRIP1
17	59926484	59926622	BRIP1
17	59934413	59934597	BRIP1
17	59937151	59937273	BRIP1
17	59938802	59938905	BRIP1
17	63526088	63526225	AXIN2
17	63530024	63530202	AXIN2
17	63531738	63531844	AXIN2
17	63532432	63532676	AXIN2
17	63532981	63533186	AXIN2
17	63533436	63533958	AXIN2
17	63534315	63534466	AXIN2
17	63537567	63537680	AXIN2
17	63545632	63545783	AXIN2
17	63553918	63554743	AXIN2
17	75277612	75277641	2019-09-09
17	75303217	75303284	2019-09-09
17	75316403	75316435	2019-09-09
17	75369574	75369639	2019-09-09
17	75398135	75398790	2019-09-09
17	75401168	75401227	2019-09-09
17	75471595	75471990	2019-09-09
17	75478220	75478422	2019-09-09
17	75483500	75483639	2019-09-09
17	75484316	75484408	2019-09-09
17	75484803	75484951	2019-09-09
17	75486818	75486946	2019-09-09
17	75488697	75488803	2019-09-09
17	75489056	75489163	2019-09-09
17	75493391	75493453	2019-09-09
17	75494599	75494745	2019-09-09
18	48573411	48573670	SMAD4
18	48575050	48575235	SMAD4
18	48575659	48575699	SMAD4
18	48581145	48581368	SMAD4
18	48584489	48584619	SMAD4
18	48584704	48584831	SMAD4
18	48586230	48586291	SMAD4
18	48591787	48591981	SMAD4
18	48593383	48593562	SMAD4
18	48603002	48603151	SMAD4
18	48604620	48604842	SMAD4
19	1206907	1207207	STK11
19	1218410	1218504	STK11
19	1219317	1219417	STK11
19	1220366	1220509	STK11
19	1220574	1220721	STK11
19	1221206	1221344	STK11
19	1221942	1222010	STK11
19	1222978	1223176	STK11
19	1226447	1226667	STK11
19	8959602	8959711	MUC16
19	8961946	8962036	MUC16
19	8962348	8962400	MUC16
19	8966644	8966821	MUC16
19	8968874	8968952	MUC16
19	8969270	8969432	MUC16
19	8971670	8971829	MUC16
19	8973543	8973621	MUC16
19	8973966	8974107	MUC16
19	8976254	8976437	MUC16
19	8976575	8976653	MUC16
19	8976733	8976865	MUC16
19	8977634	8977695	MUC16
19	8979211	8979257	MUC16
19	8982151	8982334	MUC16
19	8987039	8987117	MUC16
19	8987204	8987339	MUC16
19	8993001	8993047	MUC16
19	8993367	8993550	MUC16
19	8994136	8994214	MUC16
19	8994411	8994543	MUC16
19	8995629	8995705	MUC16
19	8995948	8995994	MUC16
19	8996315	8996498	MUC16
19	8997112	8997190	MUC16
19	8997406	8997541	MUC16
19	8998692	8998768	MUC16
19	8999019	8999065	MUC16
19	8999386	8999569	MUC16
19	9000141	9000219	MUC16
19	9000436	9000571	MUC16
19	9001825	9001901	MUC16
19	9002147	9002193	MUC16
19	9002495	9002678	MUC16
19	9003287	9003365	MUC16
19	9003560	9003695	MUC16
19	9004863	9004939	MUC16
19	9005188	9005234	MUC16
19	9005553	9005736	MUC16
19	9006338	9006416	MUC16
19	9006636	9006771	MUC16
19	9007481	9007557	MUC16
19	9007803	9007849	MUC16
19	9008167	9008350	MUC16
19	9009261	9009339	MUC16
19	9009582	9009717	MUC16
19	9010642	9010718	MUC16
19	9010965	9011011	MUC16
19	9011316	9011499	MUC16
19	9012462	9012540	MUC16
19	9012768	9012903	MUC16
19	9013839	9013915	MUC16
19	9014163	9014209	MUC16
19	9014526	9014709	MUC16
19	9015312	9015390	MUC16
19	9015615	9015750	MUC16
19	9016654	9016727	MUC16
19	9016975	9017021	MUC16
19	9017340	9017523	MUC16
19	9018127	9018205	MUC16
19	9018431	9018566	MUC16
19	9019269	9019345	MUC16
19	9019594	9019640	MUC16
19	9019979	9020162	MUC16
19	9020759	9020837	MUC16
19	9021048	9021189	MUC16
19	9024128	9024204	MUC16
19	9024455	9024501	MUC16
19	9024820	9025003	MUC16
19	9025585	9025663	MUC16
19	9026185	9026320	MUC16
19	9027210	9027286	MUC16
19	9027534	9027580	MUC16
19	9028218	9028401	MUC16
19	9033225	9033303	MUC16
19	9033604	9033742	MUC16
19	9038071	9038141	MUC16
19	9038374	9038420	MUC16
19	9043420	9043466	MUC16
19	9045558	9050248	MUC16
19	9054229	9054353	MUC16
19	9056167	9077870	MUC16
19	9080445	9080560	MUC16
19	9082334	9091819	MUC16
19	11094822	11095054	SMARCA4
19	11095943	11096098	SMARCA4
19	11096859	11097274	SMARCA4
19	11097575	11097684	SMARCA4
19	11098336	11098605	SMARCA4
19	11099987	11100124	SMARCA4
19	11101820	11102004	SMARCA4
19	11105498	11105682	SMARCA4
19	11106883	11107061	SMARCA4
19	11107164	11107225	SMARCA4
19	11113699	11113840	SMARCA4
19	11114010	11114078	SMARCA4
19	11118572	11118704	SMARCA4
19	11121051	11121212	SMARCA4
19	11123619	11123793	SMARCA4
19	11129627	11129704	SMARCA4
19	11130261	11130382	SMARCA4
19	11132395	11132648	SMARCA4
19	11134188	11134312	SMARCA4
19	11135001	11135119	SMARCA4
19	11136092	11136189	SMARCA4
19	11136970	11137027	SMARCA4
19	11138454	11138631	SMARCA4
19	11141400	11141574	SMARCA4
19	11143960	11144198	SMARCA4
19	11144437	11144546	SMARCA4
19	11144793	11144881	SMARCA4
19	11145584	11145813	SMARCA4
19	11150128	11150234	SMARCA4
19	11151968	11152241	SMARCA4
19	11168925	11169044	SMARCA4
19	11169458	11169570	SMARCA4
19	11170423	11170566	SMARCA4
19	11170715	11170868	SMARCA4
19	11172454	11172497	SMARCA4
19	41836951	41837120	TGFB1
19	41838027	41838191	TGFB1
19	41847782	41847943	TGFB1
19	41848069	41848157	TGFB1
19	41850646	41850774	TGFB1
19	41854194	41854365	TGFB1
19	41858589	41858954	TGFB1
2	17941205	17941376	GEN1
2	17942657	17942854	GEN1
2	17946158	17946345	GEN1
2	17947840	17947961	GEN1
2	17949999	17950083	GEN1
2	17952457	17952559	GEN1
2	17953895	17954056	GEN1
2	17954357	17954404	GEN1
2	17954480	17954571	GEN1
2	17955532	17955673	GEN1
2	17959263	17959335	GEN1
2	17961239	17961393	GEN1
2	17961882	17963211	GEN1
2	47596639	47596725	EPCAM
2	47600596	47600714	EPCAM
2	47600941	47601192	EPCAM
2	47602367	47602443	EPCAM
2	47604147	47604221	EPCAM
2	47606086	47606198	EPCAM
2	47606902	47607113	EPCAM
2	47612299	47612354	EPCAM
2	47613705	47613757	EPCAM
2	47630325	47630546	MSH2
2	47635534	47635699	MSH2
2	47637227	47637516	MSH2
2	47639547	47639704	MSH2
2	47641402	47641562	MSH2
2	47643429	47643573	MSH2
2	47656875	47657085	MSH2
2	47672681	47672801	MSH2
2	47690164	47690298	MSH2
2	47693791	47693952	MSH2
2	47698098	47698206	MSH2
2	47702158	47702414	MSH2
2	47703500	47703715	MSH2
2	47705405	47705663	MSH2
2	47707829	47708015	MSH2
2	47709912	47710093	MSH2
2	47739436	47739578	MSH2
2	48010367	48010637	MSH6
2	48018060	48018267	MSH6
2	48023027	48023207	MSH6
2	48025744	48028299	MSH6
2	48030553	48030829	MSH6
2	48032043	48032171	MSH6
2	48032751	48032851	MSH6
2	48033337	48033502	MSH6
2	48033585	48033795	MSH6
2	48033912	48034004	MSH6
2	190656530	190656672	PMS1
2	190660489	190660682	PMS1
2	190670372	190670485	PMS1
2	190682737	190682911	PMS1
2	190708684	190708811	PMS1
2	190717375	190717508	PMS1
2	190718659	190718813	PMS1
2	190718959	190719859	PMS1
2	190720549	190720602	PMS1
2	190728463	190728959	PMS1
2	190732519	190732660	PMS1
2	190738216	190738387	PMS1
2	190741992	190742167	PMS1
2	202122949	202123110	CASP8
2	202131178	202131519	CASP8
2	202134227	202134333	CASP8
2	202136233	202136349	CASP8
2	202137355	202137504	CASP8
2	202137615	202137670	CASP8
2	202139606	202139681	CASP8
2	202141544	202141697	CASP8
2	202142444	202142533	CASP8
2	202149533	202150045	CASP8
2	202151176	202151322	CASP8
2	215593394	215593737	BARD1
2	215595129	215595237	BARD1
2	215609785	215609888	BARD1
2	215610440	215610583	BARD1
2	215617165	215617284	BARD1
2	215632200	215632383	BARD1
2	215633950	215634041	BARD1
2	215645278	215646238	BARD1
2	215657015	215657174	BARD1
2	215661779	215661846	BARD1
2	215674130	215674298	BARD1
20	32981612	32981692	ITCH
20	32989420	32989464	ITCH
20	32996451	32996603	ITCH
20	33000315	33000450	ITCH
20	33001542	33001690	ITCH
20	33004917	33005050	ITCH
20	33012280	33012336	ITCH
20	33026273	33026441	ITCH
20	33027954	33028154	ITCH
20	33030007	33030113	ITCH
20	33033086	33033271	ITCH
20	33037210	33037290	ITCH
20	33045189	33045284	ITCH
20	33049892	33050031	ITCH
20	33057847	33057930	ITCH
20	33059243	33059325	ITCH
20	33065571	33065670	ITCH
20	33067429	33067599	ITCH
20	33068398	33068542	ITCH
20	33068865	33069016	ITCH
20	33077065	33077196	ITCH
20	33077621	33077736	ITCH
20	33080300	33080407	ITCH
20	33092130	33092213	ITCH
20	33095494	33095604	ITCH
22	29083879	29083979	CHEK2
22	29085117	29085208	CHEK2
22	29090014	29090110	CHEK2
22	29091109	29091235	CHEK2
22	29091692	29091866	CHEK2
22	29092883	29092980	CHEK2
22	29095820	29095930	CHEK2
22	29099487	29099559	CHEK2
22	29105988	29106052	CHEK2
22	29107891	29108010	CHEK2
22	29115377	29115478	CHEK2
22	29120959	29121117	CHEK2
22	29121225	29121360	CHEK2
22	29126402	29126541	CHEK2
22	29130385	29130714	CHEK2
22	41489003	41489107	EP300
22	41513185	41513830	EP300
22	41521862	41522049	EP300
22	41523485	41523757	EP300
22	41525888	41526012	EP300
22	41527386	41527642	EP300
22	41531811	41531915	EP300
22	41533651	41533799	EP300
22	41536138	41536266	EP300
22	41537046	41537231	EP300
22	41542737	41542825	EP300
22	41543835	41543955	EP300
22	41545036	41545184	EP300
22	41545759	41546207	EP300
22	41547831	41548021	EP300
22	41548204	41548359	EP300
22	41550993	41551122	EP300
22	41553167	41553417	EP300
22	41554410	41554509	EP300
22	41556640	41556731	EP300
22	41558721	41558788	EP300
22	41560051	41560139	EP300
22	41562597	41562675	EP300
22	41564447	41564608	EP300
22	41564719	41564876	EP300
22	41565501	41565625	EP300
22	41566404	41566580	EP300
22	41568497	41568672	EP300
22	41569621	41569793	EP300
22	41572245	41572537	EP300
22	41572771	41574965	EP300
22	50277305	50280831	ZBED4
3	10183526	10183876	VHL
3	10188192	10188325	VHL
3	10191465	10191654	VHL
3	37035033	37035159	MLH1
3	37038104	37038205	MLH1
3	37042440	37042549	MLH1
3	37045886	37045970	MLH1
3	37048476	37048559	MLH1
3	37050299	37050401	MLH1
3	37053305	37053358	MLH1
3	37053496	37053595	MLH1
3	37055917	37056040	MLH1
3	37058991	37059095	MLH1
3	37061795	37061959	MLH1
3	37067122	37067503	MLH1
3	37070269	37070428	MLH1
3	37081671	37081790	MLH1
3	37083753	37083827	MLH1
3	37089004	37089179	MLH1
3	37090002	37090105	MLH1
3	37090389	37090513	MLH1
3	37091971	37092149	MLH1
3	41265554	41265577	CTNNB1
3	41266011	41266249	CTNNB1
3	41266439	41266703	CTNNB1
3	41266819	41267068	CTNNB1
3	41267145	41267357	CTNNB1
3	41268693	41268848	CTNNB1
3	41274826	41274940	CTNNB1
3	41275014	41275363	CTNNB1
3	41275624	41275793	CTNNB1
3	41277209	41277339	CTNNB1
3	41277834	41277995	CTNNB1
3	41278073	41278205	CTNNB1
3	41279501	41279572	CTNNB1
3	41280619	41280838	CTNNB1
3	52436298	52436442	BAP1
3	52436612	52436695	BAP1
3	52436789	52436961	BAP1
3	52437148	52437319	BAP1
3	52437426	52437915	BAP1
3	52438463	52438607	BAP1
3	52439120	52439315	BAP1
3	52439775	52439933	BAP1
3	52440263	52440397	BAP1
3	52440839	52440928	BAP1
3	52441184	52441337	BAP1
3	52441409	52441481	BAP1
3	52441968	52442098	BAP1
3	52442484	52442627	BAP1
3	52443564	52443629	BAP1
3	52443724	52443764	BAP1
3	52443852	52443899	BAP1
3	52582073	52582256	PBRM1
3	52584431	52584658	PBRM1
3	52584757	52584838	PBRM1
3	52588734	52588900	PBRM1
3	52592259	52592434	PBRM1
3	52595777	52595989	PBRM1
3	52597293	52597514	PBRM1
3	52598060	52598254	PBRM1
3	52610551	52610719	PBRM1
3	52613064	52613220	PBRM1
3	52620435	52620709	PBRM1
3	52621363	52621531	PBRM1
3	52623080	52623276	PBRM1
3	52637531	52637753	PBRM1
3	52643323	52643976	PBRM1
3	52649361	52649477	PBRM1
3	52651272	52651559	PBRM1
3	52658907	52658962	PBRM1
3	52661283	52661391	PBRM1
3	52662904	52663056	PBRM1
3	52668612	52668836	PBRM1
3	52675964	52676066	PBRM1
3	52677258	52677364	PBRM1
3	52678714	52678810	PBRM1
3	52682354	52682463	PBRM1
3	52685752	52685831	PBRM1
3	52692209	52692336	PBRM1
3	52696143	52696297	PBRM1
3	52702508	52702666	PBRM1
3	52712510	52712618	PBRM1
3	52713584	52713747	PBRM1
3	52715714	52715763	PBRM1
3	142168265	142168449	ATR
3	142171964	142172080	ATR
3	142176440	142176602	ATR
3	142177794	142177958	ATR
3	142178063	142178230	ATR
3	142180776	142180937	ATR
3	142183933	142184087	ATR
3	142185160	142185380	ATR
3	142186770	142186915	ATR
3	142188173	142188416	ATR
3	142188922	142189030	ATR
3	142203976	142204129	ATR
3	142211968	142212158	ATR
3	142215197	142215367	ATR
3	142215849	142216039	ATR
3	142217433	142217621	ATR
3	142218463	142218565	ATR
3	142222198	142222300	ATR
3	142223975	142224150	ATR
3	142226767	142226956	ATR
3	142231096	142231317	ATR
3	142232337	142232485	ATR
3	142234231	142234362	ATR
3	142238505	142238631	ATR
3	142241564	142241688	ATR
3	142242829	142243046	ATR
3	142253916	142254052	ATR
3	142254944	142255048	ATR
3	142257318	142257472	ATR
3	142259740	142259881	ATR
3	142261501	142261604	ATR
3	142266561	142266757	ATR
3	142268315	142268520	ATR
3	142268968	142269149	ATR
3	142272063	142272245	ATR
3	142272476	142272587	ATR
3	142272661	142272862	ATR
3	142274713	142274986	ATR
3	142275219	142275422	ATR
3	142277460	142277623	ATR
3	142278087	142278288	ATR
3	142279099	142279301	ATR
3	142280079	142280268	ATR
3	142281068	142281956	ATR
3	142284957	142285108	ATR
3	142286899	142287001	ATR
3	142297482	142297551	ATR
3	160474091	160474500	PPM1L
3	160679518	160679703	PPM1L
3	160783185	160783357	PPM1L
3	160786593	160786950	PPM1L
3	178916608	178916970	PIK3CA
3	178917472	178917692	PIK3CA
3	178919072	178919333	PIK3CA
3	178921326	178921582	PIK3CA
3	178922285	178922381	PIK3CA
3	178927377	178927493	PIK3CA
3	178927968	178928131	PIK3CA
3	178928213	178928358	PIK3CA
3	178935992	178936127	PIK3CA
3	178936978	178937070	PIK3CA
3	178937353	178937528	PIK3CA
3	178937731	178937845	PIK3CA
3	178938768	178938950	PIK3CA
3	178941863	178941980	PIK3CA
3	178942482	178942614	PIK3CA
3	178943744	178943833	PIK3CA
3	178947054	178947235	PIK3CA
3	178947786	178947914	PIK3CA
3	178948007	178948169	PIK3CA
3	178951876	178952157	PIK3CA
4	84383616	84384060	FAM175A
4	84384641	84384766	FAM175A
4	84388601	84388696	FAM175A
4	84390179	84390309	FAM175A
4	84391350	84391554	FAM175A
4	84393369	84393446	FAM175A
4	84397790	84397837	FAM175A
4	84403301	84403402	FAM175A
4	84406133	84406230	FAM175A
4	169432650	169433568	PALLD
4	169589335	169589524	PALLD
4	169602477	169602554	PALLD
4	169604143	169604259	PALLD
4	169606630	169606715	PALLD
4	169611748	169611900	PALLD
4	169612414	169612448	PALLD
4	169630173	169630303	PALLD
4	169632726	169633079	PALLD
4	169798868	169799550	PALLD
4	169812067	169812213	PALLD
4	169815724	169815833	PALLD
4	169817694	169817755	PALLD
4	169819638	169819870	PALLD
4	169824902	169825062	PALLD
4	169835072	169835177	PALLD
4	169837040	169837183	PALLD
4	169842679	169842897	PALLD
4	169845400	169845576	PALLD
4	169846090	169846234	PALLD
4	169846378	169846402	PALLD
4	169847358	169847541	PALLD
5	56111395	56111887	MAP3K1
5	56116567	56116648	MAP3K1
5	56152421	56152582	MAP3K1
5	56155536	56155747	MAP3K1
5	56160555	56160766	MAP3K1
5	56161161	56161288	MAP3K1
5	56161650	56161809	MAP3K1
5	56167731	56167863	MAP3K1
5	56168462	56168554	MAP3K1
5	56168646	56168837	MAP3K1
5	56170853	56171142	MAP3K1
5	56174801	56174933	MAP3K1
5	56176532	56176634	MAP3K1
5	56176904	56177104	MAP3K1
5	56177391	56178698	MAP3K1
5	56179348	56179511	MAP3K1
5	56180485	56180658	MAP3K1
5	56181753	56181895	MAP3K1
5	56183199	56183352	MAP3K1
5	56184047	56184189	MAP3K1
5	56189352	56189512	MAP3K1
5	67522498	67522842	PIK3R1
5	67569212	67569315	PIK3R1
5	67569761	67569846	PIK3R1
5	67575424	67575566	PIK3R1
5	67576350	67576562	PIK3R1
5	67576749	67576839	PIK3R1
5	67584558	67584584	PIK3R1
5	67586551	67586667	PIK3R1
5	67588081	67588194	PIK3R1
5	67588923	67589032	PIK3R1
5	67589125	67589316	PIK3R1
5	67589531	67589667	PIK3R1
5	67590358	67590511	PIK3R1
5	67590970	67591157	PIK3R1
5	67591242	67591321	PIK3R1
5	67591993	67592174	PIK3R1
5	67593234	67593434	PIK3R1
5	112043409	112043584	APC
5	112090582	112090727	APC
5	112102017	112102112	APC
5	112102880	112103092	APC
5	112111320	112111439	APC
5	112116481	112116605	APC
5	112128137	112128231	APC
5	112136970	112137085	APC
5	112151186	112151295	APC
5	112154657	112155046	APC
5	112157587	112157693	APC
5	112162799	112162949	APC
5	112163620	112163708	APC
5	112164547	112164674	APC
5	112170642	112170867	APC
5	112173244	112179828	APC
5	131893011	131893150	RAD50
5	131894970	131895064	RAD50
5	131911463	131911625	RAD50
5	131915003	131915199	RAD50
5	131915548	131915763	RAD50
5	131923248	131923387	RAD50
5	131923610	131923786	RAD50
5	131924373	131924577	RAD50
5	131925317	131925534	RAD50
5	131926910	131927103	RAD50
5	131927563	131927731	RAD50
5	131930555	131930741	RAD50
5	131931259	131931507	RAD50
5	131938986	131939186	RAD50
5	131939606	131939743	RAD50
5	131940492	131940696	RAD50
5	131944301	131944422	RAD50
5	131944803	131944906	RAD50
5	131944969	131945093	RAD50
5	131951689	131951827	RAD50
5	131953756	131953991	RAD50
5	131972801	131972897	RAD50
5	131973767	131973920	RAD50
5	131976358	131976502	RAD50
5	131977864	131978061	RAD50
6	486665	486769	EXOC2
6	488973	489043	EXOC2
6	491119	491191	EXOC2
6	497361	497494	EXOC2
6	499639	499705	EXOC2
6	532463	532615	EXOC2
6	549169	549296	EXOC2
6	553848	553925	EXOC2
6	555221	555293	EXOC2
6	555948	556018	EXOC2
6	556478	556569	EXOC2
6	562778	562850	EXOC2
6	564027	564159	EXOC2
6	564539	564707	EXOC2
6	564858	564934	EXOC2
6	572514	572649	EXOC2
6	576751	576887	EXOC2
6	592463	592592	EXOC2
6	598015	598128	EXOC2
6	598854	598946	EXOC2
6	599074	599230	EXOC2
6	610092	610183	EXOC2
6	617705	617840	EXOC2
6	619424	619548	EXOC2
6	629829	629966	EXOC2
6	632935	633122	EXOC2
6	637695	637823	EXOC2
6	152129042	152129504	ESR1
6	152163726	152163933	ESR1
6	152201784	152201911	ESR1
6	152265302	152265648	ESR1
6	152332785	152332934	ESR1
6	152382120	152382264	ESR1
6	152415514	152415708	ESR1
6	152419861	152420106	ESR1
6	152443565	152443816	SYNE1
6	152451849	152451918	SYNE1
6	152453251	152453354	SYNE1
6	152454405	152454628	SYNE1
6	152456233	152456372	SYNE1
6	152457747	152457958	SYNE1
6	152461079	152461301	SYNE1
6	152462332	152462469	SYNE1
6	152464752	152464905	SYNE1
6	152466616	152466695	SYNE1
6	152469174	152469518	SYNE1
6	152470606	152470808	SYNE1
6	152472682	152472830	SYNE1
6	152473088	152473281	SYNE1
6	152476021	152476182	SYNE1
6	152477039	152477237	SYNE1
6	152485292	152485465	SYNE1
6	152497523	152497700	SYNE1
6	152501265	152501434	SYNE1
6	152510381	152510547	SYNE1
6	152522953	152523089	SYNE1
6	152527297	152527502	SYNE1
6	152529101	152529346	SYNE1
6	152532623	152532728	SYNE1
6	152534741	152534899	SYNE1
6	152536035	152536200	SYNE1
6	152539386	152539543	SYNE1
6	152540132	152540325	SYNE1
6	152541971	152542186	SYNE1
6	152542555	152542699	SYNE1
6	152545623	152545804	SYNE1
6	152546850	152547016	SYNE1
6	152551676	152551842	SYNE1
6	152552520	152552707	SYNE1
6	152553245	152553405	SYNE1
6	152554910	152555103	SYNE1
6	152555797	152555940	SYNE1
6	152557236	152557443	SYNE1
6	152557946	152558088	SYNE1
6	152560662	152560846	SYNE1
6	152563369	152563580	SYNE1
6	152565666	152565796	SYNE1
6	152570290	152570402	SYNE1
6	152576009	152576229	SYNE1
6	152576720	152576886	SYNE1
6	152577763	152577905	SYNE1
6	152583161	152583328	SYNE1
6	152589185	152589305	SYNE1
6	152590284	152590429	SYNE1
6	152599218	152599420	SYNE1
6	152602936	152603120	SYNE1
6	152605107	152605324	SYNE1
6	152614717	152614889	SYNE1
6	152615089	152615267	SYNE1
6	152621770	152621921	SYNE1
6	152622998	152623203	SYNE1
6	152629618	152629772	SYNE1
6	152630960	152631157	SYNE1
6	152631525	152631658	SYNE1
6	152631817	152632013	SYNE1
6	152637978	152638126	SYNE1
6	152639210	152639403	SYNE1
6	152639992	152640155	SYNE1
6	152642367	152642530	SYNE1
6	152642850	152643026	SYNE1
6	152644607	152644877	SYNE1
6	152646213	152646442	SYNE1
6	152647087	152647242	SYNE1
6	152647425	152647773	SYNE1
6	152650859	152653030	SYNE1
6	152655137	152655413	SYNE1
6	152657970	152658157	SYNE1
6	152660370	152660506	SYNE1
6	152665210	152665367	SYNE1
6	152668188	152668375	SYNE1
6	152671297	152671475	SYNE1
6	152671747	152671910	SYNE1
6	152673156	152673493	SYNE1
6	152674392	152674573	SYNE1
6	152674718	152674884	SYNE1
6	152675788	152676116	SYNE1
6	152679502	152679677	SYNE1
6	152680444	152680598	SYNE1
6	152683299	152683463	SYNE1
6	152685976	152686159	SYNE1
6	152688347	152688522	SYNE1
6	152690101	152690267	SYNE1
6	152690600	152690754	SYNE1
6	152694166	152694359	SYNE1
6	152697510	152697698	SYNE1
6	152697905	152698052	SYNE1
6	152702135	152702502	SYNE1
6	152706803	152706978	SYNE1
6	152708201	152708521	SYNE1
6	152711409	152711592	SYNE1
6	152712406	152712708	SYNE1
6	152716645	152716811	SYNE1
6	152717904	152718120	SYNE1
6	152719748	152719871	SYNE1
6	152720745	152720963	SYNE1
6	152722267	152722481	SYNE1
6	152725342	152725454	SYNE1
6	152728143	152728336	SYNE1
6	152730197	152730366	SYNE1
6	152730688	152730849	SYNE1
6	152734481	152734671	SYNE1
6	152737516	152738155	SYNE1
6	152740698	152740862	SYNE1
6	152746510	152746687	SYNE1
6	152748822	152748956	SYNE1
6	152749334	152749532	SYNE1
6	152751241	152751350	SYNE1
6	152751611	152751849	SYNE1
6	152754924	152755085	SYNE1
6	152757070	152757241	SYNE1
6	152762259	152762410	SYNE1
6	152763204	152763385	SYNE1
6	152765540	152765718	SYNE1
6	152768587	152768762	SYNE1
6	152770662	152770781	SYNE1
6	152771754	152771973	SYNE1
6	152772176	152772345	SYNE1
6	152774715	152774860	SYNE1
6	152776555	152776730	SYNE1
6	152777015	152777184	SYNE1
6	152779886	152780070	SYNE1
6	152782726	152782880	SYNE1
6	152783867	152784030	SYNE1
6	152784482	152784657	SYNE1
6	152786387	152786600	SYNE1
6	152787111	152787218	SYNE1
6	152792726	152792905	SYNE1
6	152793430	152793553	SYNE1
6	152804214	152804389	SYNE1
6	152805964	152806112	SYNE1
6	152809525	152809643	SYNE1
6	152819871	152819932	SYNE1
6	152823762	152823882	SYNE1
6	152826330	152826537	SYNE1
6	152831322	152831511	SYNE1
6	152832140	152832243	SYNE1
6	152832700	152832731	SYNE1
6	152841588	152841682	SYNE1
6	152847209	152847315	SYNE1
6	152861089	152861161	SYNE1
6	152949394	152949471	SYNE1
7	6013024	6013178	PMS2
7	6017213	6017393	PMS2
7	6018221	6018332	PMS2
7	6022449	6022627	PMS2
7	6026384	6027256	PMS2
7	6029425	6029591	PMS2
7	6031598	6031693	PMS2
7	6035159	6035269	PMS2
7	6036951	6037059	PMS2
7	6038733	6038911	PMS2
7	6042078	6042272	PMS2
7	6043315	6043428	PMS2
7	6043597	6043694	PMS2
7	6045517	6045667	PMS2
7	6048622	6048655	PMS2
7	55086965	55087063	EGFR
7	55209973	55210135	EGFR
7	55210992	55211186	EGFR
7	55214293	55214438	EGFR
7	55218981	55219060	EGFR
7	55220233	55220362	EGFR
7	55221698	55221850	EGFR
7	55223517	55223644	EGFR
7	55224220	55224357	EGFR
7	55224446	55224541	EGFR
7	55225350	55225451	EGFR
7	55227826	55228036	EGFR
7	55229186	55229329	EGFR
7	55231420	55231521	EGFR
7	55232967	55233135	EGFR
7	55236210	55236227	EGFR
7	55237994	55238242	EGFR
7	55238862	55238911	EGFR
7	55240533	55240598	EGFR
7	55240670	55240822	EGFR
7	55241608	55241741	EGFR
7	55242409	55242518	EGFR
7	55248980	55249176	EGFR
7	55259406	55259572	EGFR
7	55260453	55260539	EGFR
7	55266404	55266561	EGFR
7	55268003	55268111	EGFR
7	55268875	55269053	EGFR
7	55269422	55269480	EGFR
7	55270204	55270323	EGFR
7	55272943	55273315	EGFR
7	92244448	92244605	CDK6
7	92247380	92247526	CDK6
7	92252344	92252405	CDK6
7	92300734	92300854	CDK6
7	92340114	92340193	CDK6
7	92354564	92354622	CDK6
7	92354934	92355112	CDK6
7	92404004	92404150	CDK6
7	92462399	92462642	CDK6
7	151833911	151834014	KMT2C
7	151835875	151835994	KMT2C
7	151836265	151836349	KMT2C
7	151836754	151836881	KMT2C
7	151841792	151841971	KMT2C
7	151842232	151842385	KMT2C
7	151843678	151843825	KMT2C
7	151845112	151846242	KMT2C
7	151847979	151848097	KMT2C
7	151848521	151848671	KMT2C
7	151849784	151850044	KMT2C
7	151851089	151851236	KMT2C
7	151851346	151851535	KMT2C
7	151852989	151853147	KMT2C
7	151853284	151853436	KMT2C
7	151854840	151855015	KMT2C
7	151855936	151856162	KMT2C
7	151859196	151860916	KMT2C
7	151864225	151864468	KMT2C
7	151866265	151866339	KMT2C
7	151868343	151868432	KMT2C
7	151871210	151871332	KMT2C
7	151873270	151875100	KMT2C
7	151876913	151877216	KMT2C
7	151877790	151879684	KMT2C
7	151880053	151880246	KMT2C
7	151882637	151882721	KMT2C
7	151884341	151884566	KMT2C
7	151884794	151884937	KMT2C
7	151891088	151891218	KMT2C
7	151891308	151891351	KMT2C
7	151891519	151891658	KMT2C
7	151892601	151892659	KMT2C
7	151892986	151893101	KMT2C
7	151896358	151896549	KMT2C
7	151900013	151900154	KMT2C
7	151902185	151902315	KMT2C
7	151904379	151904518	KMT2C
7	151917602	151917825	KMT2C
7	151919080	151919156	KMT2C
7	151919652	151919772	KMT2C
7	151921094	151921269	KMT2C
7	151921514	151921706	KMT2C
7	151927002	151927117	KMT2C
7	151927299	151927411	KMT2C
7	151932896	151933023	KMT2C
7	151935786	151935916	KMT2C
7	151944981	151945710	KMT2C
7	151946955	151947043	KMT2C
7	151947932	151948056	KMT2C
7	151949018	151949180	KMT2C
7	151949625	151949805	KMT2C
7	151960095	151960220	KMT2C
7	151962117	151962299	KMT2C
7	151970784	151970957	KMT2C
7	152007045	152007165	KMT2C
7	152008877	152009036	KMT2C
7	152012217	152012428	KMT2C
7	152027680	152027832	KMT2C
7	152055666	152055765	KMT2C
7	152132705	152132876	KMT2C
7	152345721	152346453	XRCC2
7	152357780	152357872	XRCC2
7	152373120	152373169	XRCC2
8	2796101	2796271	CSMD1
8	2799988	2800131	CSMD1
8	2806815	2806913	CSMD1
8	2807747	2807870	CSMD1
8	2808630	2808802	CSMD1
8	2811740	2811795	CSMD1
8	2813105	2813295	CSMD1
8	2815212	2815334	CSMD1
8	2818657	2818741	CSMD1
8	2819982	2820166	CSMD1
8	2820738	2820922	CSMD1
8	2823291	2823481	CSMD1
8	2824086	2824273	CSMD1
8	2830633	2830826	CSMD1
8	2831967	2832151	CSMD1
8	2836128	2836327	CSMD1
8	2855527	2855711	CSMD1
8	2857474	2857658	CSMD1
8	2875993	2876177	CSMD1
8	2886835	2887040	CSMD1
8	2909978	2910174	CSMD1
8	2944613	2944812	CSMD1
8	2949032	2949189	CSMD1
8	2954365	2954564	CSMD1
8	2964044	2964168	CSMD1
8	2965234	2965325	CSMD1
8	2966119	2966275	CSMD1
8	2967674	2967862	CSMD1
8	2975915	2976114	CSMD1
8	2999981	3000201	CSMD1
8	3008913	3009040	CSMD1
8	3015413	3015493	CSMD1
8	3019675	3019804	CSMD1
8	3038626	3038741	CSMD1
8	3045385	3045492	CSMD1
8	3046403	3046538	CSMD1
8	3047428	3047642	CSMD1
8	3057230	3057336	CSMD1
8	3059128	3059252	CSMD1
8	3063020	3063147	CSMD1
8	3072013	3072218	CSMD1
8	3076771	3076969	CSMD1
8	3081245	3081394	CSMD1
8	3087556	3087758	CSMD1
8	3141660	3141873	CSMD1
8	3165211	3165348	CSMD1
8	3165828	3166030	CSMD1
8	3200810	3200977	CSMD1
8	3205508	3205688	CSMD1
8	3216668	3216867	CSMD1
8	3224548	3224774	CSMD1
8	3226770	3226897	CSMD1
8	3245010	3245209	CSMD1
8	3253710	3253908	CSMD1
8	3256907	3257056	CSMD1
8	3263543	3263748	CSMD1
8	3265415	3265752	CSMD1
8	3266939	3267132	CSMD1
8	3326228	3326351	CSMD1
8	3351139	3351253	CSMD1
8	3432461	3432593	CSMD1
8	3443652	3443787	CSMD1
8	3474226	3474324	CSMD1
8	3565930	3566018	CSMD1
8	3611446	3611569	CSMD1
8	3855419	3855637	CSMD1
8	3889421	3889626	CSMD1
8	4277469	4277592	CSMD1
8	4494858	4495085	CSMD1
8	4851848	4851943	CSMD1
8	38271140	38271327	FGFR1
8	38271430	38271546	FGFR1
8	38271664	38271812	FGFR1
8	38272071	38272152	FGFR1
8	38272291	38272424	FGFR1
8	38273382	38273583	FGFR1
8	38274818	38274939	FGFR1
8	38275382	38275514	FGFR1
8	38275740	38275896	FGFR1
8	38277045	38277258	FGFR1
8	38279309	38279464	FGFR1
8	38282021	38282222	FGFR1
8	38283634	38283768	FGFR1
8	38285433	38285616	FGFR1
8	38285858	38285958	FGFR1
8	38287194	38287471	FGFR1
8	38297818	38297895	FGFR1
8	38314868	38315057	FGFR1
8	38318608	38318629	FGFR1
8	90947804	90947845	NBN
8	90949248	90949308	NBN
8	90955475	90955599	NBN
8	90958362	90958528	NBN
8	90960046	90960125	NBN
8	90965466	90965924	NBN
8	90967505	90967788	NBN
8	90970947	90971087	NBN
8	90976632	90976740	NBN
8	90982586	90982790	NBN
8	90983395	90983523	NBN
8	90990442	90990556	NBN
8	90992956	90993126	NBN
8	90993597	90993756	NBN
8	90994944	90995088	NBN
8	90996747	90996794	NBN
8	124515607	124515707	FBXO32
8	124516838	124516992	FBXO32
8	124518626	124518819	FBXO32
8	124525432	124525627	FBXO32
8	124526474	124526578	FBXO32
8	124544132	124544235	FBXO32
8	124545425	124545485	FBXO32
8	124546936	124547059	FBXO32
8	124553133	124553259	FBXO32
8	128748834	128748874	MYC
8	128750488	128751270	MYC
8	128752636	128753209	MYC
9	21968222	21968246	CDKN2A
9	21968718	21968775	CDKN2A
9	21970895	21971212	CDKN2A
9	21974470	21974831	CDKN2A
9	21992445	21992484	CDKN2A
9	21994132	21994458	CDKN2A
9	97863983	97864137	FANCC
9	97869342	97869556	FANCC
9	97873472	97873632	FANCC
9	97873739	97873924	FANCC
9	97876905	97876997	FANCC
9	97879591	97879677	FANCC
9	97887362	97887472	FANCC
9	97888805	97888868	FANCC
9	97897622	97897789	FANCC
9	97905800	97905815	FANCC
9	97912199	97912374	FANCC
9	97933355	97933430	FANCC
9	97934313	97934434	FANCC
9	98002925	98003030	FANCC
9	98009708	98009803	FANCC
9	98011403	98011578	FANCC
X	66764983	66766609	AR
X	66788839	66788869	AR
X	66863092	66863254	AR
X	66905846	66905973	AR
X	66909392	66909464	AR
X	66914509	66914569	AR
X	66931238	66931536	AR
X	66937314	66937469	AR
X	66941669	66941810	AR
X	66942663	66942831	AR
X	66943522	66943688	AR
X	70338599	70338708	MED12
X	70339217	70339332	MED12
X	70339530	70339732	MED12
X	70339858	70340025	MED12
X	70340815	70341007	MED12
X	70341171	70341292	MED12
X	70341406	70341671	MED12
X	70342044	70342201	MED12
X	70342352	70342462	MED12
X	70342582	70342729	MED12
X	70342939	70343081	MED12
X	70343438	70343575	MED12
X	70344003	70344243	MED12
X	70344608	70344699	MED12
X	70344820	70345001	MED12
X	70345195	70345350	MED12
X	70345507	70345568	MED12
X	70345880	70346009	MED12
X	70346185	70346339	MED12
X	70346813	70346987	MED12
X	70347180	70347322	MED12
X	70347737	70347975	MED12
X	70348140	70348295	MED12
X	70348442	70348573	MED12
X	70348958	70349070	MED12
X	70349160	70349284	MED12
X	70349524	70349710	MED12
X	70349879	70350069	MED12
X	70351394	70351476	MED12
X	70351917	70352061	MED12
X	70352221	70352393	MED12
X	70352689	70352811	MED12
X	70352967	70353067	MED12
X	70354201	70354321	MED12
X	70354557	70354703	MED12
X	70354936	70355108	MED12
X	70356125	70356510	MED12
X	70356723	70356884	MED12
X	70357031	70357247	MED12
X	70357402	70357490	MED12
X	70357570	70357798	MED12
X	70360479	70360712	MED12
X	70361074	70361225	MED12
X	70361727	70361819	MED12
X	70362019	70362073	MED12

## Sheet: All ExAC SNVs
Chr	Pos	dbSNP	ref	alt	MAF	P for 2 individuals to have a different genotype
1	45796191	.	A	G	8.24e-06	3.29593e-05
1	45796194	.	G	A	1.65e-05	6.59973e-05
1	45796198	rs3219494	C	T	0.00014	0.000559804
1	45796201	.	G	A	1.65e-05	6.59973e-05
1	45796212	.	C	G	8.24e-06	3.29593e-05
1	45796222	rs144111588	C	T	4.94e-05	0.000197576
1	45796223	.	G	A	4.94e-05	0.000197576
1	45796226	.	A	G	8.24e-06	3.29593e-05
1	45796229	.	C	A	1.65e-05	6.59973e-05
1	45796852	rs140288388	G	A	0.000148	0.000591781
1	45796862	.	T	C	2.47e-05	9.87939e-05
1	45796865	.	C	T	2.47e-05	9.87939e-05
1	45796866	.	G	A	2.47e-05	9.87939e-05
1	45796868	.	T	G	4.12e-05	0.000164783
1	45796881	rs150269172	G	A	0.0032	0.012698
1	45796892	rs121908381	C	A	9.88e-05	0.000395102
1	45796895	.	C	T	2.47e-05	9.87939e-05
1	45796897	.	T	A	8.24e-06	3.29593e-05
1	45796899	rs74318065	C	G	0.00488	0.0192832
1	45796903	.	A	T	8.24e-06	3.29593e-05
1	45796910	.	G	A	4.94e-05	0.000197576
1	45796912	.	G	T	3.3e-05	0.000131989
1	45796913	rs192816572	C	T	1.65e-05	6.59973e-05
1	45796916	.	C	G	1.65e-05	6.59973e-05
1	45796925	.	C	T	8.24e-06	3.29593e-05
1	45796926	.	G	A	2.47e-05	9.87939e-05
1	45796935	.	T	G	1.65e-05	6.59973e-05
1	45796937	.	G	C	9.06e-05	0.000362318
1	45796969	.	T	G	8.24e-06	3.29593e-05
1	45796970	.	G	C	1.65e-05	6.59973e-05
1	45796971	.	A	G	8.24e-06	3.29593e-05
1	45796978	.	A	T	8.24e-06	3.29593e-05
1	45796984	.	A	C	8.24e-06	3.29593e-05
1	45796993	.	A	T	8.24e-06	3.29593e-05
1	45796996	.	G	A	8.24e-06	3.29593e-05
1	45796998	.	G	A	8.24e-06	3.29593e-05
1	45796999	rs144309934	T	C	8.24e-06	3.29593e-05
1	45797092	.	C	T	8.24e-06	3.29593e-05
1	45797101	.	G	A	8.24e-06	3.29593e-05
1	45797102	.	T	C	8.24e-06	3.29593e-05
1	45797104	.	C	T	1.65e-05	6.59973e-05
1	45797106	.	G	A	8.24e-06	3.29593e-05
1	45797109	.	G	C	1.65e-05	6.59973e-05
1	45797110	.	G	A	8.24e-06	3.29593e-05
1	45797112	rs141432759	G	A	1.65e-05	6.59973e-05
1	45797113	.	C	T	2.47e-05	9.87939e-05
1	45797114	.	G	A	3.3e-05	0.000131989
1	45797122	.	G	C	8.24e-06	3.29593e-05
1	45797125	.	G	A	0.000264	0.0010553
1	45797128	.	C	T	8.24e-06	3.29593e-05
1	45797137	.	A	G	8.24e-06	3.29593e-05
1	45797139	rs150792276	G	A	0.000774	0.00309001
1	45797155	.	C	G	1.65e-05	6.59973e-05
1	45797157	rs144079536	G	T	0.000585	0.00233658
1	45797159	.	G	T	1.65e-05	6.59973e-05
1	45797160	.	C	T	4.94e-05	0.000197576
1	45797165	.	C	T	3.3e-05	0.000131989
1	45797166	.	G	A	8.24e-06	3.29593e-05
1	45797168	.	T	G	2.47e-05	9.87939e-05
1	45797175	.	G	A	6.59e-05	0.000263557
1	45797176	.	C	T	1.65e-05	6.59973e-05
1	45797197	.	G	A	1.65e-05	6.59973e-05
1	45797201	.	G	A	9.88e-05	0.000395102
1	45797224	.	C	A	7.41e-05	0.000296345
1	45797228	rs36053993	C	T	0.00278	0.011043
1	45797230	.	T	C	1.65e-05	6.59973e-05
1	45797332	.	C	T	8.24e-06	3.29593e-05
1	45797337	.	G	A	8.24e-06	3.29593e-05
1	45797348	.	G	A	8.24e-06	3.29593e-05
1	45797354	.	G	A	2.47e-05	9.87939e-05
1	45797355	.	C	T	2.47e-05	9.87939e-05
1	45797367	.	C	T	8.24e-06	3.29593e-05
1	45797373	.	G	A	3.3e-05	0.000131989
1	45797376	.	C	G	1.65e-05	6.59973e-05
1	45797378	.	C	A	8.24e-06	3.29593e-05
1	45797380	.	G	C	8.24e-06	3.29593e-05
1	45797384	.	G	A	8.24e-06	3.29593e-05
1	45797387	.	C	T	8.24e-06	3.29593e-05
1	45797400	.	G	A	8.24e-06	3.29593e-05
1	45797401	rs35352891	G	A	0.000379	0.00151456
1	45797404	.	G	A	8.24e-06	3.29593e-05
1	45797407	.	C	T	8.24e-06	3.29593e-05
1	45797419	.	G	A	8.24e-06	3.29593e-05
1	45797423	.	G	A	8.24e-06	3.29593e-05
1	45797428	.	C	T	1.65e-05	6.59973e-05
1	45797429	rs151316420	G	A	3.3e-05	0.000131989
1	45797434	.	G	C	8.24e-06	3.29593e-05
1	45797444	.	G	T	2.47e-05	9.87939e-05
1	45797447	.	A	G	1.65e-05	6.59973e-05
1	45797449	.	T	C	8.24e-06	3.29593e-05
1	45797463	.	G	A	8.24e-06	3.29593e-05
1	45797469	.	G	T	8.24e-06	3.29593e-05
1	45797476	.	G	A	8.24e-06	3.29593e-05
1	45797481	.	C	T	5.77e-05	0.000230767
1	45797483	.	A	T	8.24e-06	3.29593e-05
1	45797505	rs3219489	C	G	0.268	0.553794
1	45797506	.	T	C	9.89e-05	0.000395502
1	45797507	.	G	A	9.89e-05	0.000395502
1	45797515	.	T	C	8.25e-06	3.29993e-05
1	45797524	.	G	A	8.25e-06	3.29993e-05
1	45797525	.	G	T	8.25e-06	3.29993e-05
1	45797705	.	C	G	8.24e-06	3.29593e-05
1	45797707	rs147718169	C	T	0.000132	0.000527826
1	45797708	.	G	A	2.47e-05	9.87939e-05
1	45797711	rs149334084	A	G	1.65e-05	6.59973e-05
1	45797721	.	G	A	1.65e-05	6.59973e-05
1	45797731	.	C	T	8.24e-06	3.29593e-05
1	45797741	rs11211096	G	C	8.24e-06	3.29593e-05
1	45797747	.	T	C	8.24e-06	3.29593e-05
1	45797753	.	C	A	8.24e-06	3.29593e-05
1	45797756	.	C	T	8.24e-06	3.29593e-05
1	45797760	rs77542170	T	C	0.00102	0.00406961
1	45797763	.	G	C	8.24e-06	3.29593e-05
1	45797835	.	T	G	7.41e-05	0.000296345
1	45797838	.	T	A	2.47e-05	9.87939e-05
1	45797839	rs149342980	C	T	0.00014	0.000559804
1	45797845	.	C	T	8.24e-06	3.29593e-05
1	45797846	rs138089183	G	A	0.000437	0.00174609
1	45797851	rs140156029	C	T	7.41e-05	0.000296345
1	45797852	.	G	A	1.65e-05	6.59973e-05
1	45797859	.	G	C	8.24e-06	3.29593e-05
1	45797864	.	C	T	1.65e-05	6.59973e-05
1	45797867	.	C	T	8.24e-06	3.29593e-05
1	45797869	.	G	A	8.24e-06	3.29593e-05
1	45797871	.	G	A	8.24e-06	3.29593e-05
1	45797878	.	C	T	8.24e-06	3.29593e-05
1	45797885	.	G	A	8.24e-05	0.000329532
1	45797886	.	T	A	8.24e-06	3.29593e-05
1	45797887	.	G	A	8.24e-06	3.29593e-05
1	45797889	.	G	A	8.24e-06	3.29593e-05
1	45797890	rs146044717	C	T	4.94e-05	0.000197576
1	45797891	.	G	A	1.65e-05	6.59973e-05
1	45797896	.	G	T	8.24e-06	3.29593e-05
1	45797904	.	C	T	8.24e-06	3.29593e-05
1	45797913	.	C	T	8.24e-06	3.29593e-05
1	45797915	.	C	T	8.24e-06	3.29593e-05
1	45797921	rs141280536	C	G	8.24e-06	3.29593e-05
1	45797950	rs149866955	C	T	0.000247	0.00098739
1	45797951	.	G	A	8.24e-06	3.29593e-05
1	45797952	.	G	C	8.24e-06	3.29593e-05
1	45797958	.	G	A	2.47e-05	9.87939e-05
1	45797963	.	C	T	8.24e-06	3.29593e-05
1	45797974	.	G	C	8.24e-06	3.29593e-05
1	45798059	.	C	T	1.65e-05	6.59973e-05
1	45798068	.	C	G	8.24e-06	3.29593e-05
1	45798073	.	G	A	8.24e-06	3.29593e-05
1	45798083	.	G	A	1.65e-05	6.59973e-05
1	45798090	.	C	G	8.24e-06	3.29593e-05
1	45798093	.	G	C	8.24e-06	3.29593e-05
1	45798097	.	C	T	8.24e-06	3.29593e-05
1	45798109	.	C	T	8.24e-06	3.29593e-05
1	45798111	.	C	T	1.65e-05	6.59973e-05
1	45798113	.	G	T	8.24e-06	3.29593e-05
1	45798117	rs140342925	C	T	0.000132	0.000527826
1	45798118	.	G	A	8.24e-05	0.000329532
1	45798119	.	G	A	8.24e-06	3.29593e-05
1	45798120	.	C	T	8.24e-06	3.29593e-05
1	45798130	rs34126013	G	A	9.06e-05	0.000362318
1	45798132	.	G	A	8.24e-06	3.29593e-05
1	45798133	.	C	T	1.65e-05	6.59973e-05
1	45798136	.	C	T	5.77e-05	0.000230767
1	45798137	.	G	A	2.47e-05	9.87939e-05
1	45798146	.	C	T	8.24e-06	3.29593e-05
1	45798151	.	C	T	0.000124	0.000495846
1	45798154	.	C	G	8.24e-06	3.29593e-05
1	45798155	.	G	A	8.24e-06	3.29593e-05
1	45798159	.	G	C	8.24e-06	3.29593e-05
1	45798165	.	C	A	8.24e-06	3.29593e-05
1	45798250	.	C	T	2.47e-05	9.87939e-05
1	45798257	.	C	T	4.94e-05	0.000197576
1	45798258	.	G	A	2.47e-05	9.87939e-05
1	45798260	.	T	C	8.24e-06	3.29593e-05
1	45798269	.	T	C	0.000222	0.000887507
1	45798281	.	T	A	8.24e-06	3.29593e-05
1	45798282	.	G	A	8.24e-06	3.29593e-05
1	45798284	.	A	T	8.24e-06	3.29593e-05
1	45798286	rs147754007	C	T	4.12e-05	0.000164783
1	45798287	.	G	A	4.12e-05	0.000164783
1	45798288	.	C	T	8.24e-06	3.29593e-05
1	45798289	.	C	T	8.24e-06	3.29593e-05
1	45798293	.	C	T	5.77e-05	0.000230767
1	45798308	.	G	A	8.24e-06	3.29593e-05
1	45798313	.	A	G	8.24e-06	3.29593e-05
1	45798316	.	G	A	8.24e-06	3.29593e-05
1	45798323	.	C	T	1.65e-05	6.59973e-05
1	45798329	.	G	A	5.77e-05	0.000230767
1	45798331	.	G	A	8.24e-06	3.29593e-05
1	45798345	.	T	G	8.24e-06	3.29593e-05
1	45798346	.	A	G	8.24e-06	3.29593e-05
1	45798348	.	C	G	1.65e-05	6.59973e-05
1	45798350	.	C	A	8.24e-06	3.29593e-05
1	45798364	.	T	C	8.24e-06	3.29593e-05
1	45798432	.	T	C	8.24e-06	3.29593e-05
1	45798439	.	C	T	4.94e-05	0.000197576
1	45798440	.	G	A	1.65e-05	6.59973e-05
1	45798443	.	C	T	8.24e-06	3.29593e-05
1	45798445	.	C	T	8.24e-06	3.29593e-05
1	45798451	.	T	C	8.24e-06	3.29593e-05
1	45798457	.	C	T	8.24e-06	3.29593e-05
1	45798458	.	G	A	8.24e-06	3.29593e-05
1	45798460	.	C	T	1.65e-05	6.59973e-05
1	45798461	.	G	A	8.24e-06	3.29593e-05
1	45798463	.	C	T	8.24e-06	3.29593e-05
1	45798465	.	A	G	8.24e-06	3.29593e-05
1	45798466	rs143353451	C	T	1.65e-05	6.59973e-05
1	45798467	.	G	A	8.24e-06	3.29593e-05
1	45798470	.	A	C	8.24e-06	3.29593e-05
1	45798475	.	T	C	0.00162	0.00645381
1	45798477	.	G	C	8.24e-06	3.29593e-05
1	45798488	.	C	A	1.65e-05	6.59973e-05
1	45798500	.	T	C	8.24e-06	3.29593e-05
1	45798501	.	C	T	8.24e-06	3.29593e-05
1	45798504	.	C	G	4.94e-05	0.000197576
1	45798510	.	T	C	0.00157	0.0062554
1	45798588	.	A	G	8.24e-06	3.29593e-05
1	45798601	.	C	T	4.94e-05	0.000197576
1	45798612	.	T	A	8.24e-06	3.29593e-05
1	45798613	.	C	G	0.000107	0.000427886
1	45798620	.	T	A	8.24e-06	3.29593e-05
1	45798621	.	G	A	1.65e-05	6.59973e-05
1	45798624	.	G	A	8.24e-06	3.29593e-05
1	45798627	.	C	T	4.94e-05	0.000197576
1	45798634	.	A	G	8.24e-06	3.29593e-05
1	45798766	.	C	T	8.24e-06	3.29593e-05
1	45798778	.	T	C	8.24e-06	3.29593e-05
1	45798780	.	C	T	1.65e-05	6.59973e-05
1	45798781	.	G	A	7.41e-05	0.000296345
1	45798782	.	G	A	8.24e-06	3.29593e-05
1	45798791	.	T	C	1.65e-05	6.59973e-05
1	45798808	.	C	G	8.24e-06	3.29593e-05
1	45798822	.	G	A	8.24e-06	3.29593e-05
1	45798824	.	A	G	8.24e-06	3.29593e-05
1	45798832	.	T	C	8.24e-06	3.29593e-05
1	45798837	.	C	T	8.24e-06	3.29593e-05
1	45798840	.	A	T	8.24e-06	3.29593e-05
1	45798841	.	C	T	1.65e-05	6.59973e-05
1	45798842	.	A	G	8.24e-06	3.29593e-05
1	45798961	.	A	G	8.24e-06	3.29593e-05
1	45798966	.	C	T	8.24e-06	3.29593e-05
1	45798968	.	C	T	3.3e-05	0.000131989
1	45798969	.	G	A	7.41e-05	0.000296345
1	45798973	.	G	A	5.77e-05	0.000230767
1	45798978	.	G	A	8.24e-06	3.29593e-05
1	45798999	.	G	C	8.24e-06	3.29593e-05
1	45799082	.	T	C	8.24e-06	3.29593e-05
1	45799086	.	C	T	1.65e-05	6.59973e-05
1	45799087	.	G	A	6.59e-05	0.000263557
1	45799088	.	T	C	8.24e-06	3.29593e-05
1	45799096	.	A	T	8.24e-06	3.29593e-05
1	45799107	.	C	G	8.24e-06	3.29593e-05
1	45799108	.	G	A	4.94e-05	0.000197576
1	45799114	.	C	G	8.24e-06	3.29593e-05
1	45799124	.	C	T	8.24e-06	3.29593e-05
1	45799132	.	G	C	8.24e-06	3.29593e-05
1	45799133	.	C	T	8.24e-06	3.29593e-05
1	45799136	.	G	C	4.94e-05	0.000197576
1	45799143	.	C	T	8.24e-06	3.29593e-05
1	45799144	rs138775799	G	A	1.65e-05	6.59973e-05
1	45799146	.	A	G	8.24e-06	3.29593e-05
1	45799161	.	G	C	8.24e-06	3.29593e-05
1	45799166	.	G	A	4.12e-05	0.000164783
1	45799177	.	G	C	8.24e-06	3.29593e-05
1	45799179	.	T	C	1.65e-05	6.59973e-05
1	45799185	.	G	C	8.24e-06	3.29593e-05
1	45799189	.	A	G	8.24e-06	3.29593e-05
1	45799194	.	G	C	8.24e-06	3.29593e-05
1	45799211	.	C	T	8.24e-06	3.29593e-05
1	45799217	rs144551668	C	T	0.00028	0.00111922
1	45799218	.	G	A	1.65e-05	6.59973e-05
1	45799221	.	T	C	8.24e-06	3.29593e-05
1	45799226	.	G	A	8.24e-06	3.29593e-05
1	45799241	.	G	A	8.24e-06	3.29593e-05
1	45799245	.	C	A	8.24e-06	3.29593e-05
1	45799259	.	A	G	8.24e-06	3.29593e-05
1	45799268	.	T	C	8.24e-06	3.29593e-05
1	45799272	.	C	T	1.65e-05	6.59973e-05
1	45799278	.	G	A	8.24e-06	3.29593e-05
1	45799279	.	T	C	8.24e-06	3.29593e-05
1	45800080	.	T	C	8.24e-06	3.29593e-05
1	45800082	.	G	T	8.24e-06	3.29593e-05
1	45800091	rs141679570	G	A	2.47e-05	9.87939e-05
1	45800094	.	G	A	1.65e-05	6.59973e-05
1	45800095	.	T	C	2.47e-05	9.87939e-05
1	45800100	.	A	T	8.24e-06	3.29593e-05
1	45800135	.	G	A	8.24e-06	3.29593e-05
1	45800142	.	G	A	2.47e-05	9.87939e-05
1	45800146	rs75321043	C	T	0.00111	0.0044277
1	45800147	.	C	T	8.24e-06	3.29593e-05
1	45800150	.	T	C	8.24e-06	3.29593e-05
1	45800154	.	C	G	1.65e-05	6.59973e-05
1	45800156	rs3219484	C	T	0.049	0.173367
1	45800157	.	G	A	1.65e-05	6.59973e-05
1	45800161	.	G	T	8.24e-06	3.29593e-05
1	45800164	.	C	T	3.3e-05	0.000131989
1	45800165	.	G	C	8.24e-06	3.29593e-05
1	45800167	rs79777494	G	A	0.00111	0.0044277
1	45800176	.	A	G	8.24e-06	3.29593e-05
1	45800178	.	G	A	7.41e-05	0.000296345
1	45800179	.	A	T	8.24e-06	3.29593e-05
1	45805887	.	G	C	8.24e-06	3.29593e-05
1	45805888	.	T	A	8.24e-06	3.29593e-05
1	45805891	.	C	G	1.65e-05	6.59973e-05
1	45805895	.	A	C	8.24e-06	3.29593e-05
1	45805910	.	G	T	4.94e-05	0.000197576
1	45805919	.	G	C	9.89e-05	0.000395502
1	45805924	.	C	T	8.24e-06	3.29593e-05
1	45805928	.	G	C	8.24e-06	3.29593e-05
1	45805929	.	C	T	8.24e-06	3.29593e-05
1	68512286	.	A	G	8.24e-06	3.29593e-05
1	68512289	.	G	A	8.24e-06	3.29593e-05
1	68512293	.	A	G	8.24e-06	3.29593e-05
1	68512299	.	T	C	8.24e-06	3.29593e-05
1	68512306	.	C	G	8.24e-06	3.29593e-05
1	68512317	.	G	A	8.24e-06	3.29593e-05
1	68512331	rs138219032	T	C	1.65e-05	6.59973e-05
1	68512337	.	A	C	8.24e-06	3.29593e-05
1	68512343	.	G	A	8.24e-06	3.29593e-05
1	68512350	.	T	C	1.65e-05	6.59973e-05
1	68512352	.	T	C	8.24e-06	3.29593e-05
1	68512353	.	C	T	2.47e-05	9.87939e-05
1	68512368	.	C	T	8.24e-06	3.29593e-05
1	68512369	.	G	A	8.24e-06	3.29593e-05
1	68512377	.	G	A	8.24e-06	3.29593e-05
1	68512382	.	T	C	8.24e-06	3.29593e-05
1	68512388	.	T	C	1.65e-05	6.59973e-05
1	68512389	.	A	G	1.65e-05	6.59973e-05
1	68512396	.	C	T	8.24e-06	3.29593e-05
1	68512400	.	A	G	8.24e-06	3.29593e-05
1	68512408	.	C	G	8.24e-06	3.29593e-05
1	68512417	.	C	T	8.24e-06	3.29593e-05
1	68512441	rs61736596	A	G	0.047	0.167127
1	68512455	.	C	T	2.47e-05	9.87939e-05
1	68512461	.	T	G	8.24e-06	3.29593e-05
1	68512468	.	C	T	8.24e-06	3.29593e-05
1	68512471	.	C	T	8.24e-06	3.29593e-05
1	68512475	.	C	T	1.65e-05	6.59973e-05
1	68512478	.	G	A	8.24e-06	3.29593e-05
1	68512483	.	A	G	2.47e-05	9.87939e-05
1	68512484	.	C	T	1.65e-05	6.59973e-05
1	68512492	rs149791622	C	T	4.12e-05	0.000164783
1	68512493	.	A	C	8.24e-06	3.29593e-05
1	68512505	.	C	T	8.24e-06	3.29593e-05
1	68512506	.	G	A	8.24e-06	3.29593e-05
1	68512507	.	G	A	2.47e-05	9.87939e-05
1	68512508	.	T	C	8.24e-06	3.29593e-05
1	68512510	.	G	A	8.24e-06	3.29593e-05
1	68512513	.	G	A	8.24e-06	3.29593e-05
1	68512528	.	G	A	1.65e-05	6.59973e-05
1	68512532	.	A	G	8.24e-06	3.29593e-05
1	68512537	.	C	G	8.24e-06	3.29593e-05
1	68512539	.	C	T	8.24e-06	3.29593e-05
1	68512553	.	T	C	8.24e-06	3.29593e-05
1	68512557	.	G	A	1.65e-05	6.59973e-05
1	68512565	.	C	T	8.24e-06	3.29593e-05
1	68512590	.	A	G	1.65e-05	6.59973e-05
1	68512600	.	C	A	8.24e-06	3.29593e-05
1	68512625	.	G	C	8.24e-06	3.29593e-05
1	68512636	rs3790689	G	A	0.000667	0.00266355
1	68512639	.	C	G	8.24e-06	3.29593e-05
1	68512645	rs78046658	G	A	8.24e-06	3.29593e-05
1	68512650	rs138070000	C	G	8.24e-06	3.29593e-05
1	68512656	.	C	T	8.24e-06	3.29593e-05
1	68512658	.	C	T	0.00104	0.0041492
1	68512663	.	T	A	8.24e-06	3.29593e-05
1	68512669	.	G	T	8.24e-06	3.29593e-05
1	68512675	.	C	T	7.41e-05	0.000296345
1	68512676	.	T	C	8.24e-06	3.29593e-05
1	68512684	.	G	A	8.24e-06	3.29593e-05
1	68512685	.	C	A	8.24e-06	3.29593e-05
1	68512688	.	T	C	1.65e-05	6.59973e-05
1	68512693	rs190507981	G	A	0.000173	0.000691701
1	68512696	.	G	A	2.47e-05	9.87939e-05
1	68512708	.	G	C	8.24e-06	3.29593e-05
1	68512710	.	C	G	8.24e-06	3.29593e-05
1	68512711	.	G	A	9.88e-05	0.000395102
1	68512726	.	A	C	8.24e-06	3.29593e-05
1	68512728	rs149658129	G	A	8.24e-06	3.29593e-05
1	68512729	.	C	T	1.65e-05	6.59973e-05
1	68512735	.	G	A	8.24e-06	3.29593e-05
1	68512747	.	C	T	1.65e-05	6.59973e-05
1	68512753	.	C	G	1.65e-05	6.59973e-05
1	68512758	.	A	G	8.24e-06	3.29593e-05
1	68512774	.	G	A	4.12e-05	0.000164783
1	68512788	.	C	A	1.65e-05	6.59973e-05
1	68512789	.	A	G	8.24e-06	3.29593e-05
1	68512799	.	T	C	8.24e-06	3.29593e-05
1	68512802	.	C	T	1.65e-05	6.59973e-05
1	68512803	.	C	A	8.24e-06	3.29593e-05
1	68512817	.	T	C	8.24e-06	3.29593e-05
1	68512851	.	C	G	8.24e-06	3.29593e-05
1	68512857	rs147958770	C	A	8.24e-06	3.29593e-05
1	68512865	.	C	T	4.12e-05	0.000164783
1	68512869	rs145578053	A	G	1.65e-05	6.59973e-05
1	68512870	.	A	G	1.65e-05	6.59973e-05
1	68512885	.	G	A	1.65e-05	6.59973e-05
1	68512890	.	G	A	8.24e-06	3.29593e-05
1	68512900	.	G	A	8.24e-06	3.29593e-05
1	68512901	.	C	T	8.24e-06	3.29593e-05
1	68512903	.	G	C	8.24e-06	3.29593e-05
1	68512917	.	C	A	8.26e-06	3.30393e-05
1	68512921	.	C	A	5.8e-05	0.000231966
1	68512923	.	G	A	0.00049	0.0019576
1	68512934	.	C	T	8.24e-06	3.29593e-05
1	68512946	.	T	C	5.77e-05	0.000230767
1	68512951	.	T	G	8.24e-06	3.29593e-05
1	68512956	.	T	C	8.24e-06	3.29593e-05
1	68512960	.	G	T	2.47e-05	9.87939e-05
1	68512971	.	C	A	2.47e-05	9.87939e-05
1	68512972	.	G	A	2.47e-05	9.87939e-05
1	68512981	.	C	T	1.65e-05	6.59973e-05
1	68512982	.	G	T	8.24e-06	3.29593e-05
1	78958424	.	C	T	4.12e-05	0.000164783
1	78958426	.	A	G	8.24e-06	3.29593e-05
1	78958440	.	C	T	8.24e-06	3.29593e-05
1	78958451	rs41292960	A	T	0.00582	0.0229436
1	78958457	rs115647706	T	C	0.000189	0.000755643
1	78958459	.	T	G	8.24e-06	3.29593e-05
1	78958461	.	T	C	1.65e-05	6.59973e-05
1	78958469	rs140892141	C	T	2.47e-05	9.87939e-05
1	78958476	.	T	C	8.24e-06	3.29593e-05
1	78958500	.	G	A	8.24e-06	3.29593e-05
1	78958502	.	A	G	8.24e-06	3.29593e-05
1	78958505	.	A	T	8.24e-06	3.29593e-05
1	78958506	.	C	T	8.24e-06	3.29593e-05
1	78958508	.	G	A	8.24e-06	3.29593e-05
1	78958517	.	T	A	8.24e-06	3.29593e-05
1	78958536	.	C	T	8.24e-06	3.29593e-05
1	78958537	.	A	G	8.24e-06	3.29593e-05
1	78958548	rs35916252	A	T	8.24e-06	3.29593e-05
1	78958549	.	A	C	8.24e-06	3.29593e-05
1	78958563	.	C	G	8.24e-06	3.29593e-05
1	78958568	.	C	T	1.65e-05	6.59973e-05
1	78958573	.	G	A	8.24e-06	3.29593e-05
1	78958575	.	C	A	0.00033	0.00131891
1	78958588	.	G	C	2.47e-05	9.87939e-05
1	78958593	.	T	C	8.24e-06	3.29593e-05
1	78958597	.	A	C	2.47e-05	9.87939e-05
1	78958607	.	A	G	8.24e-06	3.29593e-05
1	78958616	.	A	C	8.24e-06	3.29593e-05
1	78958618	.	G	A	8.24e-06	3.29593e-05
1	78958620	.	A	G	8.24e-06	3.29593e-05
1	78958623	.	G	A	8.24e-06	3.29593e-05
1	78958628	.	T	G	7.41e-05	0.000296345
1	78958636	.	G	A	1.65e-05	6.59973e-05
1	78958652	.	T	C	8.24e-06	3.29593e-05
1	78958661	.	T	C	8.24e-06	3.29593e-05
1	78958680	.	T	C	8.24e-06	3.29593e-05
1	78958700	.	T	C	8.24e-06	3.29593e-05
1	78958704	.	T	C	2.47e-05	9.87939e-05
1	78958725	.	C	A	8.24e-06	3.29593e-05
1	78958727	.	G	A	8.24e-06	3.29593e-05
1	78958734	.	C	T	8.24e-06	3.29593e-05
1	78958739	.	C	T	2.47e-05	9.87939e-05
1	78958744	.	G	A	1.65e-05	6.59973e-05
1	78958753	.	A	G	8.24e-06	3.29593e-05
1	78958756	.	A	G	8.24e-06	3.29593e-05
1	78958767	.	C	A	2.47e-05	9.87939e-05
1	78958770	rs76806235	C	T	0.000873	0.00348439
1	78958771	.	A	C	8.24e-06	3.29593e-05
1	78958809	.	T	A	8.24e-06	3.29593e-05
1	78958816	.	G	A	8.24e-06	3.29593e-05
1	78958825	.	C	T	1.65e-05	6.59973e-05
1	78958826	.	G	A	8.24e-06	3.29593e-05
1	78958840	.	A	T	8.24e-06	3.29593e-05
1	78958845	.	A	G	8.24e-06	3.29593e-05
1	78958853	.	T	G	1.65e-05	6.59973e-05
1	78958862	rs142013001	C	T	0.00028	0.00111922
1	78958863	rs12088246	G	A	0.014	0.0540727
1	78958868	rs146358187	T	A	8.24e-06	3.29593e-05
1	78958870	.	A	G	9.06e-05	0.000362318
1	78958873	.	T	C	8.24e-06	3.29593e-05
1	78958874	.	C	T	1.65e-05	6.59973e-05
1	78958881	.	T	C	8.24e-06	3.29593e-05
1	78958882	.	G	A	8.24e-06	3.29593e-05
1	78958893	rs116802591	G	A	0.00358	0.0141924
1	78958903	.	G	A	8.24e-06	3.29593e-05
1	78958904	.	T	C	1.65e-05	6.59973e-05
1	78958912	.	T	C	8.24e-06	3.29593e-05
1	78958916	.	C	A	1.65e-05	6.59973e-05
1	78958918	.	G	C	8.24e-06	3.29593e-05
1	78958925	.	T	C	8.24e-06	3.29593e-05
1	78958942	.	C	T	3.3e-05	0.000131989
1	78958947	.	A	G	8.24e-06	3.29593e-05
1	78958948	.	C	T	8.24e-06	3.29593e-05
1	78958952	.	G	A	8.24e-06	3.29593e-05
1	78958957	.	T	G	8.24e-06	3.29593e-05
1	78958961	.	A	C	8.24e-06	3.29593e-05
1	78958963	rs144613797	A	G	3.3e-05	0.000131989
1	78958971	.	G	A	1.65e-05	6.59973e-05
1	78958974	.	G	A	8.24e-06	3.29593e-05
1	78958980	.	C	T	8.24e-06	3.29593e-05
1	78958983	.	G	A	8.24e-06	3.29593e-05
1	78958984	.	T	C	8.24e-06	3.29593e-05
1	78959000	.	A	T	8.24e-06	3.29593e-05
1	78959002	.	G	A	5.77e-05	0.000230767
1	78959003	rs147607519	A	G	1.65e-05	6.59973e-05
1	78959007	.	C	A	8.24e-06	3.29593e-05
1	78959008	.	A	G	8.24e-06	3.29593e-05
1	78959014	.	T	C	8.24e-06	3.29593e-05
1	78959015	.	G	T	8.24e-06	3.29593e-05
1	78959016	.	G	C	8.24e-06	3.29593e-05
1	78959034	.	T	A	1.65e-05	6.59973e-05
1	78959064	.	C	T	1.65e-05	6.59973e-05
1	78959081	rs115994459	T	C	0.00129	0.00514338
1	78959088	.	T	C	1.65e-05	6.59973e-05
1	78959106	.	A	C	8.24e-06	3.29593e-05
1	78959114	.	G	A	3.3e-05	0.000131989
1	78959117	.	T	C	0.000264	0.0010553
1	78959130	rs145225940	T	C	8.24e-06	3.29593e-05
1	78959132	.	A	G	8.24e-06	3.29593e-05
1	78959133	.	G	A	2.47e-05	9.87939e-05
1	78959135	.	A	G	8.24e-06	3.29593e-05
1	78959156	.	A	G	8.24e-06	3.29593e-05
1	78959161	rs116532636	T	C	1.65e-05	6.59973e-05
1	78959171	.	T	G	1.65e-05	6.59973e-05
1	78959175	.	C	T	8.24e-06	3.29593e-05
1	78959186	rs145816454	C	T	5.77e-05	0.000230767
1	78959187	.	G	A	8.24e-06	3.29593e-05
1	78959192	.	T	C	8.24e-06	3.29593e-05
1	78959205	rs138937723	T	C	1.65e-05	6.59973e-05
1	78959231	.	G	A	1.66e-05	6.63972e-05
1	78963564	rs12097116	C	T	0.0014	0.00558043
1	78963579	rs143034566	T	C	0.00042	0.00167824
1	78963581	.	G	A	0.000214	0.000855542
1	78963587	.	A	G	0.000107	0.000427886
1	78963592	rs139787077	T	C	1.65e-05	6.59973e-05
1	78963598	.	G	A	8.24e-06	3.29593e-05
1	78963609	.	G	A	8.24e-06	3.29593e-05
1	78963610	.	C	A	8.24e-06	3.29593e-05
1	78963617	.	A	G	8.24e-06	3.29593e-05
1	78963627	.	T	C	2.47e-05	9.87939e-05
1	78963628	.	A	T	8.24e-06	3.29593e-05
1	79002091	rs145005486	G	A	8.24e-06	3.29593e-05
1	79002095	.	C	T	8.24e-06	3.29593e-05
1	79002115	.	A	C	1.65e-05	6.59973e-05
1	79002128	.	C	T	8.24e-06	3.29593e-05
1	79002147	.	A	C	8.24e-06	3.29593e-05
1	79002155	.	T	C	1.65e-05	6.59973e-05
1	79002163	.	C	T	3.3e-05	0.000131989
1	79002206	.	T	C	8.24e-06	3.29593e-05
1	79002210	.	T	C	8.24e-06	3.29593e-05
1	79002215	rs151178719	G	A	2.47e-05	9.87939e-05
1	79002218	.	A	C	0.000107	0.000427886
1	79002220	.	G	A	8.24e-06	3.29593e-05
1	79002230	rs141195581	A	G	0.000264	0.0010553
1	79002240	.	T	C	8.24e-06	3.29593e-05
1	79002255	.	A	G	1.65e-05	6.59973e-05
1	79002274	.	A	G	8.24e-06	3.29593e-05
1	79002284	.	A	G	2.47e-05	9.87939e-05
1	79002285	.	T	C	3.3e-05	0.000131989
1	79002304	rs140723645	A	G	0.00376	0.0148993
1	79002305	.	T	C	8.24e-06	3.29593e-05
1	79002309	rs138326991	A	T	8.24e-06	3.29593e-05
1	79002311	.	A	G	1.65e-05	6.59973e-05
1	79002319	.	A	C	1.65e-05	6.59973e-05
1	79002322	.	G	T	8.24e-06	3.29593e-05
1	79002323	rs35425451	T	G	2.47e-05	9.87939e-05
1	79002324	.	T	C	8.24e-06	3.29593e-05
1	79002325	.	G	A	8.24e-06	3.29593e-05
1	79002327	.	T	A	8.24e-06	3.29593e-05
1	79002330	.	T	C	8.24e-06	3.29593e-05
1	79002336	.	T	A	8.24e-06	3.29593e-05
1	79002349	.	G	T	8.24e-06	3.29593e-05
1	79002350	.	C	T	8.24e-06	3.29593e-05
1	79002352	.	G	A	8.24e-06	3.29593e-05
1	79002355	.	A	G	1.65e-05	6.59973e-05
1	79002358	.	T	G	1.65e-05	6.59973e-05
1	79002359	.	C	T	8.24e-06	3.29593e-05
1	79002370	.	T	C	8.25e-06	3.29993e-05
1	79002371	.	A	C	8.24e-06	3.29593e-05
1	79002373	.	C	A	7.42e-05	0.000296745
1	211526586	.	C	T	4.12e-05	0.000164783
1	211526599	.	G	A	8.24e-06	3.29593e-05
1	211526601	.	A	G	5.77e-05	0.000230767
1	211526606	.	G	C	8.24e-06	3.29593e-05
1	211526612	.	C	T	8.24e-06	3.29593e-05
1	211526613	.	C	T	8.24e-06	3.29593e-05
1	211526617	.	T	C	3.3e-05	0.000131989
1	211526625	rs192648296	T	A	2.47e-05	9.87939e-05
1	211526627	.	C	T	9.88e-05	0.000395102
1	211526628	.	G	A	1.65e-05	6.59973e-05
1	211526630	.	C	T	8.24e-06	3.29593e-05
1	211526638	.	C	T	3.3e-05	0.000131989
1	211526639	rs148579195	G	A	0.000387	0.0015465
1	211526648	.	A	G	1.65e-05	6.59973e-05
1	211526665	.	G	T	8.24e-06	3.29593e-05
1	211526672	.	A	G	1.65e-05	6.59973e-05
1	211526681	.	C	A	8.24e-06	3.29593e-05
1	211526686	.	T	A	8.24e-06	3.29593e-05
1	211526688	.	T	C	8.24e-06	3.29593e-05
1	211526692	.	G	A	8.24e-06	3.29593e-05
1	211526693	.	C	T	6.59e-05	0.000263557
1	211526694	.	G	A	0.000437	0.00174609
1	211526706	.	G	A	3.3e-05	0.000131989
1	211526708	.	T	C	8.24e-06	3.29593e-05
1	211526710	.	C	A	8.24e-06	3.29593e-05
1	211526711	rs141533849	A	G	0.000124	0.000495846
1	211526712	.	A	G	8.24e-06	3.29593e-05
1	211526715	.	G	A	8.24e-06	3.29593e-05
1	211526726	.	C	T	8.24e-06	3.29593e-05
1	211526727	.	A	G	8.24e-06	3.29593e-05
1	211526730	.	C	T	8.24e-06	3.29593e-05
1	211526731	.	G	A	8.24e-05	0.000329532
1	211526738	.	C	A	8.24e-06	3.29593e-05
1	211526743	.	C	A	1.65e-05	6.59973e-05
1	211526768	.	C	T	1.65e-05	6.59973e-05
1	211526769	.	G	A	7.41e-05	0.000296345
1	211526781	.	A	C	8.24e-06	3.29593e-05
1	211526791	.	G	T	4.12e-05	0.000164783
1	211526799	.	G	T	8.24e-06	3.29593e-05
1	211526801	.	T	C	8.24e-06	3.29593e-05
1	211527749	.	C	A	2.47e-05	9.87939e-05
1	211527755	.	A	G	1.65e-05	6.59973e-05
1	211527760	.	A	G	8.24e-06	3.29593e-05
1	211527763	rs138541263	C	G	8.24e-06	3.29593e-05
1	211527771	.	A	G	8.24e-06	3.29593e-05
1	211527781	.	T	C	8.24e-06	3.29593e-05
1	211527785	.	T	C	0.000165	0.000659728
1	211527792	.	G	A	0.000206	0.000823576
1	211527807	.	G	A	0.00166	0.0066125
1	211529720	.	C	T	6.59e-05	0.000263557
1	211529726	rs2230778	T	C	0.000264	0.0010553
1	211529741	.	C	A	8.24e-06	3.29593e-05
1	211529746	.	A	G	8.24e-06	3.29593e-05
1	211529750	.	A	C	2.47e-05	9.87939e-05
1	211529751	.	T	C	8.24e-06	3.29593e-05
1	211529756	.	A	G	8.24e-06	3.29593e-05
1	211529758	.	A	G	1.65e-05	6.59973e-05
1	211529759	.	T	G	8.24e-06	3.29593e-05
1	211529764	rs143951452	G	A	2.47e-05	9.87939e-05
1	211529765	.	C	T	8.24e-06	3.29593e-05
1	211529767	rs139835688	A	G	0.00014	0.000559804
1	211529770	.	C	G	2.47e-05	9.87939e-05
1	211529772	.	C	T	1.65e-05	6.59973e-05
1	211529776	.	G	C	8.24e-06	3.29593e-05
1	211529785	.	C	T	8.24e-06	3.29593e-05
1	211529790	.	G	T	8.24e-06	3.29593e-05
1	211529802	.	C	T	6.59e-05	0.000263557
1	211529803	.	G	A	1.65e-05	6.59973e-05
1	211529809	.	A	C	8.24e-06	3.29593e-05
1	211529811	.	G	T	8.24e-06	3.29593e-05
1	211529813	.	T	C	8.24e-06	3.29593e-05
1	211529815	.	G	A	1.65e-05	6.59973e-05
1	211533223	.	G	A	7.41e-05	0.000296345
1	211533225	.	T	A	8.24e-06	3.29593e-05
1	211533228	.	C	T	8.24e-06	3.29593e-05
1	211533243	.	A	G	8.24e-06	3.29593e-05
1	211533248	.	T	C	8.24e-06	3.29593e-05
1	211533260	.	C	A	8.24e-06	3.29593e-05
1	211533265	.	G	A	1.65e-05	6.59973e-05
1	211533278	.	C	T	3.3e-05	0.000131989
1	211533290	.	T	C	8.24e-06	3.29593e-05
1	211533291	.	G	A	3.3e-05	0.000131989
1	211533304	.	G	A	8.24e-06	3.29593e-05
1	211533309	rs143474206	G	A	0.000395	0.00157844
1	211533322	.	A	G	8.24e-06	3.29593e-05
1	211533323	rs183953361	C	T	7.41e-05	0.000296345
1	211533324	.	G	A	4.94e-05	0.000197576
1	211533326	.	A	C	8.24e-06	3.29593e-05
1	211533332	.	C	T	8.24e-06	3.29593e-05
1	211533342	.	A	G	8.24e-06	3.29593e-05
1	211533351	.	C	G	8.24e-06	3.29593e-05
1	211533352	rs2230779	A	G	0.054	0.188679
1	211533361	.	G	A	1.65e-05	6.59973e-05
1	211533364	.	T	C	8.24e-06	3.29593e-05
1	211533377	.	T	C	8.24e-06	3.29593e-05
1	211534048	.	A	G	1.65e-05	6.59973e-05
1	211534056	rs2271458	A	C	0.00185	0.00736585
1	211534057	.	A	G	4.94e-05	0.000197576
1	211534073	.	C	T	8.24e-06	3.29593e-05
1	211534094	.	T	C	8.24e-06	3.29593e-05
1	211534097	.	T	C	8.24e-06	3.29593e-05
1	211534098	.	G	A	8.24e-06	3.29593e-05
1	211534100	.	G	A	8.24e-06	3.29593e-05
1	211534107	.	A	G	0.000445	0.00177802
1	211534124	.	A	G	8.24e-06	3.29593e-05
1	211534126	.	C	T	8.24e-06	3.29593e-05
1	211534426	.	G	A	8.24e-06	3.29593e-05
1	211534431	.	T	C	8.24e-06	3.29593e-05
1	211534434	.	A	G	8.24e-06	3.29593e-05
1	211534445	.	G	A	8.24e-06	3.29593e-05
1	211534446	.	C	A	8.24e-06	3.29593e-05
1	211534452	.	G	A	1.65e-05	6.59973e-05
1	211534456	.	T	C	2.47e-05	9.87939e-05
1	211534465	.	G	T	3.3e-05	0.000131989
1	211534473	.	G	A	3.3e-05	0.000131989
1	211534479	.	T	C	8.24e-06	3.29593e-05
1	211534488	.	A	G	1.65e-05	6.59973e-05
1	211534489	rs145765066	T	C	2.47e-05	9.87939e-05
1	211534499	.	G	A	1.65e-05	6.59973e-05
1	211534503	rs113925874	C	T	7.41e-05	0.000296345
1	211534504	.	G	A	4.12e-05	0.000164783
1	211538724	.	C	T	8.24e-06	3.29593e-05
1	211538725	.	G	A	2.47e-05	9.87939e-05
1	211538736	.	C	T	8.24e-06	3.29593e-05
1	211538741	rs186895220	A	G	0.000165	0.000659728
1	211538743	.	A	G	8.24e-06	3.29593e-05
1	211538754	.	G	T	8.24e-06	3.29593e-05
1	211538760	.	C	T	2.47e-05	9.87939e-05
1	211538761	.	G	A	1.65e-05	6.59973e-05
1	211538769	.	A	G	1.65e-05	6.59973e-05
1	211538770	.	T	C	8.24e-06	3.29593e-05
1	211538772	.	C	A	1.65e-05	6.59973e-05
1	211538773	rs143383996	G	A	8.24e-05	0.000329532
1	211538776	.	T	C	8.24e-06	3.29593e-05
1	211538783	.	A	G	4.12e-05	0.000164783
1	211538786	.	A	G	8.24e-06	3.29593e-05
1	211538795	.	C	T	8.24e-06	3.29593e-05
1	211538796	.	C	T	1.65e-05	6.59973e-05
1	211538808	.	C	T	2.47e-05	9.87939e-05
1	211538809	.	A	C	8.24e-06	3.29593e-05
1	211538815	.	A	G	8.24e-06	3.29593e-05
1	211542790	rs6664639	T	C	0.01	0.0390119
1	211542799	.	T	C	8.24e-06	3.29593e-05
1	211542806	.	C	T	1.65e-05	6.59973e-05
1	211542807	.	A	T	0.000124	0.000495846
1	211542812	.	A	C	4.12e-05	0.000164783
1	211542822	.	A	C	1.65e-05	6.59973e-05
1	211542825	.	A	G	8.24e-06	3.29593e-05
1	211542826	rs140547533	A	G	8.24e-06	3.29593e-05
1	211542841	.	G	A	3.3e-05	0.000131989
1	211542844	.	G	T	0.000222	0.000887507
1	211542846	.	T	C	8.24e-06	3.29593e-05
1	211542848	.	G	A	8.24e-06	3.29593e-05
1	211542857	.	A	G	8.24e-06	3.29593e-05
1	211542873	.	A	T	8.24e-06	3.29593e-05
1	211542878	.	T	G	8.24e-06	3.29593e-05
1	211542886	.	G	A	8.24e-06	3.29593e-05
1	211542890	.	G	A	5.77e-05	0.000230767
1	211542895	.	G	A	8.24e-06	3.29593e-05
1	211542906	.	A	G	8.24e-06	3.29593e-05
1	211542911	.	G	A	8.24e-06	3.29593e-05
1	211542920	.	C	T	8.24e-06	3.29593e-05
1	211542924	.	C	T	1.65e-05	6.59973e-05
1	211542932	rs146187607	C	G	1.65e-05	6.59973e-05
1	211542933	rs149548418	A	G	9.06e-05	0.000362318
1	211544655	.	T	G	8.24e-06	3.29593e-05
1	211544656	.	C	A	8.24e-06	3.29593e-05
1	211544681	.	A	G	1.65e-05	6.59973e-05
1	211544689	.	G	A	8.24e-06	3.29593e-05
1	211544691	.	G	A	8.24e-06	3.29593e-05
1	211544697	.	A	G	2.47e-05	9.87939e-05
1	211544703	.	A	G	8.24e-06	3.29593e-05
1	211544714	.	A	T	8.24e-06	3.29593e-05
1	211544717	.	A	G	8.24e-06	3.29593e-05
1	211544733	.	T	G	1.65e-05	6.59973e-05
1	211544746	.	T	C	2.47e-05	9.87939e-05
1	211544747	.	T	C	8.24e-06	3.29593e-05
1	211544748	.	G	C	8.24e-06	3.29593e-05
1	211544750	.	T	C	8.24e-06	3.29593e-05
1	211544752	.	G	A	1.65e-05	6.59973e-05
1	211544785	rs2230780	C	G	0.00362	0.0143495
1	211544788	.	C	G	8.24e-06	3.29593e-05
1	211544798	.	A	G	2.47e-05	9.87939e-05
1	211544807	.	G	A	2.47e-05	9.87939e-05
1	211545466	.	G	C	8.26e-06	3.30393e-05
1	211545469	.	G	A	8.25e-06	3.29993e-05
1	211545471	.	C	A	8.25e-06	3.29993e-05
1	211545477	.	A	G	1.65e-05	6.59973e-05
1	211545482	.	A	C	8.24e-06	3.29593e-05
1	211545485	.	A	C	8.24e-06	3.29593e-05
1	211545493	.	A	G	8.24e-06	3.29593e-05
1	211545503	rs192860244	C	A	8.24e-06	3.29593e-05
1	211545507	.	C	T	1.65e-05	6.59973e-05
1	211545524	rs113770101	C	A	0.00155	0.00617602
1	211545541	.	G	A	1.65e-05	6.59973e-05
1	211545543	.	A	G	2.47e-05	9.87939e-05
1	211545546	.	G	T	8.24e-06	3.29593e-05
1	211545547	.	C	T	8.24e-06	3.29593e-05
1	211545548	.	G	A	1.65e-05	6.59973e-05
1	211545556	.	C	T	8.24e-06	3.29593e-05
1	211545557	.	T	G	8.24e-06	3.29593e-05
1	211545569	.	C	T	1.65e-05	6.59973e-05
1	211545573	.	C	G	8.24e-06	3.29593e-05
1	211545580	.	G	C	8.24e-06	3.29593e-05
1	211545587	.	T	C	8.24e-06	3.29593e-05
1	211545600	.	G	A	8.24e-06	3.29593e-05
1	211545604	.	G	T	8.24e-06	3.29593e-05
1	211545605	.	A	G	8.24e-06	3.29593e-05
1	211545609	.	C	T	8.24e-06	3.29593e-05
1	211545629	.	C	T	7.41e-05	0.000296345
1	211545630	.	G	A	1.65e-05	6.59973e-05
1	211545633	.	G	A	3.3e-05	0.000131989
1	211545637	.	G	A	1.65e-05	6.59973e-05
1	211545639	.	G	A	2.47e-05	9.87939e-05
1	211545648	rs147675295	G	A	0.000189	0.000755643
1	211545670	.	T	A	8.24e-06	3.29593e-05
1	211545671	.	A	C	0.000148	0.000591781
1	211545675	.	C	G	8.24e-06	3.29593e-05
1	211545679	.	C	T	3.3e-05	0.000131989
1	211545680	rs145871946	G	A	0.000107	0.000427886
1	211545685	.	G	A	8.24e-06	3.29593e-05
1	211545687	.	C	T	8.24e-06	3.29593e-05
1	211545690	.	C	A	0.0011	0.00438792
1	211545691	.	C	T	9.06e-05	0.000362318
1	211545692	.	G	A	1.65e-05	6.59973e-05
1	211545693	.	G	T	1.65e-05	6.59973e-05
1	211545709	.	T	C	8.24e-06	3.29593e-05
1	211545745	.	C	G	8.24e-06	3.29593e-05
1	211545747	.	G	A	1.65e-05	6.59973e-05
1	211545748	.	T	C	8.24e-06	3.29593e-05
1	211545755	.	A	G	8.24e-06	3.29593e-05
1	211545760	.	G	A	8.24e-06	3.29593e-05
1	211545766	.	A	G	8.24e-06	3.29593e-05
1	211545767	.	T	C	2.47e-05	9.87939e-05
1	211545770	.	G	A	8.24e-06	3.29593e-05
1	211545785	.	C	T	3.3e-05	0.000131989
1	211545789	.	G	A	8.24e-06	3.29593e-05
1	211545801	.	A	G	8.24e-06	3.29593e-05
1	211545809	.	A	G	8.24e-06	3.29593e-05
1	211545814	.	G	A	8.24e-06	3.29593e-05
1	211545815	.	T	C	8.24e-06	3.29593e-05
1	211545823	rs143776579	A	G	2.47e-05	9.87939e-05
1	211545834	rs142045639	C	T	9.06e-05	0.000362318
1	211545869	.	A	C	0.000157	0.000627754
1	211545876	.	C	T	8.24e-06	3.29593e-05
1	211545905	.	A	C	7.41e-05	0.000296345
1	211545926	.	C	T	8.24e-06	3.29593e-05
1	211545928	.	G	C	2.47e-05	9.87939e-05
1	211545931	.	T	C	8.24e-06	3.29593e-05
1	211545937	.	C	T	9.06e-05	0.000362318
1	211545955	.	G	A	2.47e-05	9.87939e-05
1	211545961	.	G	C	8.24e-06	3.29593e-05
1	211545969	.	C	T	8.24e-06	3.29593e-05
1	211545975	rs147801247	C	T	9.88e-05	0.000395102
1	211545976	rs149314484	G	A	0.000264	0.0010553
1	211545990	.	T	C	8.24e-06	3.29593e-05
1	211545993	rs139643718	C	T	0.000165	0.000659728
1	211545995	.	C	T	1.65e-05	6.59973e-05
1	211546014	rs147270768	C	T	4.12e-05	0.000164783
1	211546015	.	G	A	8.24e-06	3.29593e-05
1	211546028	.	A	G	8.24e-06	3.29593e-05
1	211546034	.	A	G	8.24e-06	3.29593e-05
1	211546042	.	T	C	8.24e-06	3.29593e-05
1	211546047	.	A	G	8.24e-06	3.29593e-05
1	211546048	.	C	G	4.12e-05	0.000164783
1	211831999	.	C	T	0.00122	0.00486514
1	211832001	.	A	G	0.000143	0.000571796
1	211836766	.	G	C	1.65e-05	6.59973e-05
1	211836772	.	C	T	1.65e-05	6.59973e-05
1	211836773	.	G	A	2.47e-05	9.87939e-05
1	211836777	.	G	C	8.24e-06	3.29593e-05
1	211836783	.	G	A	8.24e-06	3.29593e-05
1	211836784	.	A	T	8.24e-06	3.29593e-05
1	211836786	rs141984487	C	G	3.3e-05	0.000131989
1	211836789	rs12031285	T	C	0.266	0.552255
1	211836795	.	T	A	8.24e-06	3.29593e-05
1	211836799	.	A	G	8.24e-05	0.000329532
1	211836801	.	T	C	8.24e-06	3.29593e-05
1	211836806	.	A	G	8.24e-06	3.29593e-05
1	211836807	.	A	G	3.3e-05	0.000131989
1	211836818	.	T	C	8.24e-06	3.29593e-05
1	211836824	.	A	G	8.24e-06	3.29593e-05
1	211836827	.	G	A	1.65e-05	6.59973e-05
1	211836829	.	G	C	8.24e-06	3.29593e-05
1	211836830	.	C	T	8.24e-06	3.29593e-05
1	211836839	.	G	A	8.24e-06	3.29593e-05
1	211836846	.	G	A	8.24e-06	3.29593e-05
1	211836849	rs34267138	A	G	0.000288	0.00115117
1	211836850	.	G	C	8.24e-06	3.29593e-05
1	211836852	.	G	A	3.3e-05	0.000131989
1	211836872	.	C	T	8.24e-06	3.29593e-05
1	211836877	rs56102977	C	T	1.65e-05	6.59973e-05
1	211836880	.	T	C	1.65e-05	6.59973e-05
1	211836883	.	G	T	8.24e-06	3.29593e-05
1	211836890	.	A	G	8.24e-06	3.29593e-05
1	211836891	.	T	C	8.24e-06	3.29593e-05
1	211836892	.	G	A	1.65e-05	6.59973e-05
1	211836909	.	A	C	8.24e-06	3.29593e-05
1	211836916	.	C	T	8.24e-06	3.29593e-05
1	211836917	.	T	A	3.3e-05	0.000131989
1	211836921	.	C	A	8.24e-06	3.29593e-05
1	211836937	.	C	T	8.24e-06	3.29593e-05
1	211836946	.	C	A	8.24e-06	3.29593e-05
1	211836959	.	T	G	8.24e-06	3.29593e-05
1	211836963	.	C	G	1.65e-05	6.59973e-05
1	211836980	.	G	A	8.25e-06	3.29993e-05
1	211836987	.	A	G	8.25e-06	3.29993e-05
1	211836991	.	A	C	1.65e-05	6.59973e-05
1	211836995	.	C	A	1.65e-05	6.59973e-05
1	211840404	.	T	G	7.41e-05	0.000296345
1	211840406	.	A	G	8.24e-06	3.29593e-05
1	211840410	.	G	A	8.24e-06	3.29593e-05
1	211840434	.	G	A	8.24e-06	3.29593e-05
1	211840444	.	A	G	8.24e-06	3.29593e-05
1	211840477	.	C	T	1.65e-05	6.59973e-05
1	211840479	.	T	C	8.24e-06	3.29593e-05
1	211840492	.	C	T	2.47e-05	9.87939e-05
1	211840498	rs2230489	T	C	0.153	0.417601
1	211840503	.	C	G	0.000107	0.000427886
1	211840518	rs141145283	T	C	5.77e-05	0.000230767
1	211840524	.	C	T	8.24e-06	3.29593e-05
1	211840541	.	G	A	0.000115	0.000459868
1	211840549	.	C	T	2.47e-05	9.87939e-05
1	211840550	.	G	A	1.65e-05	6.59973e-05
1	211842454	.	C	T	3.3e-05	0.000131989
1	211842456	.	C	T	8.24e-06	3.29593e-05
1	211842461	.	A	G	8.24e-06	3.29593e-05
1	211842468	.	T	C	8.24e-06	3.29593e-05
1	211842477	.	T	C	8.24e-06	3.29593e-05
1	211842485	.	C	T	1.65e-05	6.59973e-05
1	211842487	.	C	T	3.3e-05	0.000131989
1	211842488	rs146817802	G	A	4.12e-05	0.000164783
1	211842491	.	C	T	8.24e-06	3.29593e-05
1	211842493	.	C	T	1.65e-05	6.59973e-05
1	211842494	.	G	A	3.3e-05	0.000131989
1	211842497	.	C	A	8.24e-06	3.29593e-05
1	211842500	.	G	C	8.24e-06	3.29593e-05
1	211842501	.	T	C	8.24e-06	3.29593e-05
1	211842503	.	A	T	3.3e-05	0.000131989
1	211842507	.	A	G	8.24e-06	3.29593e-05
1	211842510	.	T	A	8.24e-06	3.29593e-05
1	211842513	.	C	G	8.24e-06	3.29593e-05
1	211842537	.	A	G	8.24e-06	3.29593e-05
1	211842548	.	C	A	1.65e-05	6.59973e-05
1	211842551	.	G	C	8.24e-06	3.29593e-05
1	211842552	rs189939448	C	T	0.000618	0.00246818
1	211842563	.	G	T	8.24e-06	3.29593e-05
1	211842564	.	C	G	8.24e-06	3.29593e-05
1	211842573	.	T	C	7.41e-05	0.000296345
1	211842577	rs181112920	C	T	0.00152	0.00605694
1	211842578	.	G	A	8.24e-06	3.29593e-05
1	211842588	.	C	T	4.12e-05	0.000164783
1	211842608	.	C	T	8.24e-06	3.29593e-05
1	211842621	.	A	G	8.24e-06	3.29593e-05
1	211842622	.	T	C	0.00028	0.00111922
1	211842623	.	C	T	1.65e-05	6.59973e-05
1	211842661	.	G	A	8.24e-06	3.29593e-05
1	211842662	.	G	A	8.24e-06	3.29593e-05
1	211842665	.	G	A	8.24e-06	3.29593e-05
1	211842679	.	G	A	8.24e-06	3.29593e-05
1	211843622	.	C	T	3.3e-05	0.000131989
1	211843629	rs139287849	G	A	0.000321	0.00128297
1	211843632	.	T	G	1.65e-05	6.59973e-05
1	211843642	.	G	A	8.24e-06	3.29593e-05
1	211843657	.	A	G	8.24e-06	3.29593e-05
1	211843659	.	T	C	8.24e-06	3.29593e-05
1	211843663	rs148642058	T	G	1.65e-05	6.59973e-05
1	211843665	.	A	T	8.24e-06	3.29593e-05
1	211843677	.	T	C	8.24e-06	3.29593e-05
1	211843684	.	C	T	3.3e-05	0.000131989
1	211843715	.	C	T	2.47e-05	9.87939e-05
1	211843716	rs150725562	G	A	0.000189	0.000755643
1	211843729	.	C	T	8.24e-06	3.29593e-05
1	211843743	.	T	C	8.24e-06	3.29593e-05
1	211843745	.	G	C	8.24e-06	3.29593e-05
1	211844544	.	A	G	1.65e-05	6.59973e-05
1	211844552	.	A	G	4.12e-05	0.000164783
1	211844555	.	T	C	8.24e-06	3.29593e-05
1	211844558	.	C	A	8.24e-06	3.29593e-05
1	211844561	.	A	C	8.24e-06	3.29593e-05
1	211844578	.	A	G	8.24e-06	3.29593e-05
1	211844591	rs191429450	T	C	8.24e-06	3.29593e-05
1	211844602	.	T	C	8.24e-06	3.29593e-05
1	211844613	rs139313101	C	T	0.000815	0.00325336
1	211844616	rs144260153	T	C	0.000206	0.000823576
1	211844621	.	T	A	2.47e-05	9.87939e-05
1	211846831	.	C	A	3.3e-05	0.000131989
1	211846832	.	A	G	8.24e-06	3.29593e-05
1	211846841	.	G	A	8.24e-06	3.29593e-05
1	211846844	.	G	A	8.24e-06	3.29593e-05
1	211846856	.	G	A	3.3e-05	0.000131989
1	211846859	.	T	A	8.24e-06	3.29593e-05
1	211846865	.	A	G	8.24e-06	3.29593e-05
1	211846868	.	C	T	8.24e-06	3.29593e-05
1	211846871	.	G	T	8.24e-06	3.29593e-05
1	211846876	rs701929	A	G	0.558	0.621568
1	211846918	.	G	A	8.24e-06	3.29593e-05
1	211846922	.	T	G	8.24e-06	3.29593e-05
1	211846926	.	T	C	4.94e-05	0.000197576
1	211846929	.	C	T	1.65e-05	6.59973e-05
1	211846936	.	G	A	4.94e-05	0.000197576
1	211846945	.	G	T	8.24e-06	3.29593e-05
1	211846949	.	G	A	8.24e-06	3.29593e-05
1	211846951	.	T	G	3.3e-05	0.000131989
1	211846959	.	C	T	8.24e-06	3.29593e-05
1	211846962	.	G	A	8.24e-06	3.29593e-05
1	211846964	.	T	C	8.24e-06	3.29593e-05
1	211846971	rs151049149	C	T	0.000198	0.000791608
1	211846972	.	G	A	1.65e-05	6.59973e-05
1	211846975	.	A	T	8.24e-06	3.29593e-05
1	211846979	rs146297864	C	T	0.0007	0.0027951
1	211846984	.	A	T	8.24e-06	3.29593e-05
1	211847005	.	C	T	8.24e-06	3.29593e-05
1	211847012	.	G	A	8.24e-06	3.29593e-05
1	211847022	.	A	G	8.24e-06	3.29593e-05
1	211847034	.	C	T	8.24e-06	3.29593e-05
1	211847036	.	C	T	8.24e-06	3.29593e-05
1	211847037	.	G	A	8.24e-06	3.29593e-05
1	211847044	.	A	G	1.65e-05	6.59973e-05
1	211847053	.	A	G	2.47e-05	9.87939e-05
1	211847646	rs45623136	G	C	0.00722	0.0283632
1	211847655	.	T	C	1.65e-05	6.59973e-05
1	211847656	.	G	A	8.24e-06	3.29593e-05
1	211847661	.	T	C	8.24e-06	3.29593e-05
1	211847665	.	C	T	1.65e-05	6.59973e-05
1	211847670	.	C	T	8.24e-06	3.29593e-05
1	211847672	rs181925177	G	A	8.24e-06	3.29593e-05
1	211847680	.	C	T	8.24e-06	3.29593e-05
1	211847689	.	T	C	8.24e-06	3.29593e-05
1	211847691	.	T	C	8.24e-06	3.29593e-05
1	211847702	.	T	C	8.24e-06	3.29593e-05
1	211847708	.	G	C	8.24e-06	3.29593e-05
1	211847722	.	C	T	8.24e-06	3.29593e-05
1	211847723	rs149282984	G	A	8.24e-06	3.29593e-05
1	211847725	.	T	C	1.65e-05	6.59973e-05
1	211847734	.	C	T	8.24e-06	3.29593e-05
1	211847738	.	C	G	8.24e-06	3.29593e-05
1	211847746	.	C	T	8.24e-06	3.29593e-05
1	211847759	.	G	A	8.24e-06	3.29593e-05
1	211847763	.	T	C	2.47e-05	9.87939e-05
1	211847767	.	A	C	1.65e-05	6.59973e-05
1	211847773	.	C	T	8.24e-06	3.29593e-05
1	211847782	.	T	C	6.59e-05	0.000263557
1	211847784	.	C	T	1.65e-05	6.59973e-05
1	211847794	.	A	G	8.24e-06	3.29593e-05
1	211847799	.	C	T	8.24e-06	3.29593e-05
1	211847800	.	A	G	8.24e-06	3.29593e-05
1	211847817	.	T	C	8.24e-06	3.29593e-05
1	211847847	.	A	G	0.000264	0.0010553
1	211847850	.	T	C	8.24e-06	3.29593e-05
1	211847853	.	T	C	4.13e-05	0.000165183
1	211847857	.	T	C	0.00014	0.000559804
1	211848721	.	C	G	8.24e-06	3.29593e-05
1	211848723	.	C	T	8.24e-06	3.29593e-05
1	211848725	.	C	T	8.24e-06	3.29593e-05
1	211848729	.	G	T	8.24e-06	3.29593e-05
1	211848742	.	C	T	8.24e-06	3.29593e-05
1	211848746	.	G	A	1.65e-05	6.59973e-05
1	211848753	.	C	T	8.24e-06	3.29593e-05
1	211848756	.	G	A	8.24e-06	3.29593e-05
1	211848761	.	G	A	8.24e-06	3.29593e-05
1	211848772	.	C	T	5.77e-05	0.000230767
1	211848774	.	T	C	8.24e-06	3.29593e-05
1	211848796	.	T	A	8.24e-06	3.29593e-05
1	211848807	rs55635245	A	C	0.054	0.188679
1	211848812	.	G	A	1.65e-05	6.59973e-05
1	211848816	.	A	G	8.24e-06	3.29593e-05
1	211848817	.	G	A	8.24e-06	3.29593e-05
2	17941211	.	A	G	8.24e-06	3.29593e-05
2	17941219	.	G	A	8.24e-06	3.29593e-05
2	17941232	.	C	A	8.24e-06	3.29593e-05
2	17941253	.	C	A	8.24e-06	3.29593e-05
2	17941255	rs139372712	A	T	8.24e-06	3.29593e-05
2	17941264	.	C	T	1.65e-05	6.59973e-05
2	17941268	.	C	T	3.3e-05	0.000131989
2	17941294	rs147110059	A	T	1.65e-05	6.59973e-05
2	17941295	rs181124955	G	A	8.24e-06	3.29593e-05
2	17941303	.	G	A	8.24e-06	3.29593e-05
2	17941307	.	C	T	8.24e-06	3.29593e-05
2	17941313	.	G	T	8.24e-06	3.29593e-05
2	17941328	.	A	T	4.12e-05	0.000164783
2	17941329	.	C	G	8.24e-06	3.29593e-05
2	17941345	.	G	A	8.24e-06	3.29593e-05
2	17941350	.	G	A	8.24e-06	3.29593e-05
2	17941355	.	A	G	8.24e-06	3.29593e-05
2	17941360	.	G	A	8.24e-06	3.29593e-05
2	17941369	.	C	T	8.24e-06	3.29593e-05
2	17941371	.	G	A	8.24e-06	3.29593e-05
2	17941374	.	A	G	8.24e-06	3.29593e-05
2	17941376	.	A	T	8.24e-06	3.29593e-05
2	17942676	.	C	T	1.65e-05	6.59973e-05
2	17942682	.	T	A	0.000157	0.000627754
2	17942686	.	A	G	8.24e-06	3.29593e-05
2	17942688	.	T	C	8.24e-06	3.29593e-05
2	17942697	rs141837989	A	G	8.24e-06	3.29593e-05
2	17942701	.	A	G	8.24e-06	3.29593e-05
2	17942716	.	T	C	8.24e-06	3.29593e-05
2	17942733	.	C	G	1.65e-05	6.59973e-05
2	17942741	.	G	A	8.24e-06	3.29593e-05
2	17942748	.	G	T	8.24e-06	3.29593e-05
2	17942750	.	T	A	8.24e-06	3.29593e-05
2	17942758	rs148443734	T	A	8.24e-06	3.29593e-05
2	17942763	.	A	G	1.65e-05	6.59973e-05
2	17942764	.	A	G	8.24e-06	3.29593e-05
2	17942769	.	A	C	8.24e-06	3.29593e-05
2	17942776	.	C	T	8.24e-06	3.29593e-05
2	17942778	.	C	T	7.41e-05	0.000296345
2	17942792	.	T	C	1.65e-05	6.59973e-05
2	17942800	.	C	T	8.24e-06	3.29593e-05
2	17942801	.	G	A	1.65e-05	6.59973e-05
2	17942809	.	A	G	8.24e-06	3.29593e-05
2	17942813	.	A	G	8.24e-06	3.29593e-05
2	17942815	.	C	G	6.59e-05	0.000263557
2	17942818	.	G	A	8.24e-06	3.29593e-05
2	17942840	.	C	G	8.24e-06	3.29593e-05
2	17942849	.	G	T	8.24e-06	3.29593e-05
2	17942850	.	G	A	8.24e-06	3.29593e-05
2	17946161	.	C	T	2.47e-05	9.87939e-05
2	17946166	.	C	G	8.24e-06	3.29593e-05
2	17946167	.	C	T	8.24e-06	3.29593e-05
2	17946179	.	G	A	1.65e-05	6.59973e-05
2	17946190	.	A	C	8.24e-06	3.29593e-05
2	17946193	.	C	A	1.65e-05	6.59973e-05
2	17946195	.	C	T	8.24e-06	3.29593e-05
2	17946197	.	T	C	8.24e-06	3.29593e-05
2	17946200	.	G	T	8.24e-06	3.29593e-05
2	17946201	.	T	C	8.24e-06	3.29593e-05
2	17946205	.	G	C	8.24e-06	3.29593e-05
2	17946206	.	G	C	8.24e-06	3.29593e-05
2	17946218	.	G	T	8.24e-06	3.29593e-05
2	17946225	.	C	T	8.24e-06	3.29593e-05
2	17946231	.	G	T	8.24e-06	3.29593e-05
2	17946241	.	C	T	1.65e-05	6.59973e-05
2	17946243	rs16981869	A	G	0.104	0.320636
2	17946257	.	G	T	1.65e-05	6.59973e-05
2	17946259	.	C	G	8.24e-06	3.29593e-05
2	17946262	.	T	C	8.24e-06	3.29593e-05
2	17946267	.	G	A	1.65e-05	6.59973e-05
2	17946274	.	C	G	8.24e-05	0.000329532
2	17946275	.	A	G	1.65e-05	6.59973e-05
2	17946276	.	A	G	8.24e-06	3.29593e-05
2	17946284	rs139099020	G	T	8.24e-06	3.29593e-05
2	17946286	.	T	C	8.24e-06	3.29593e-05
2	17946289	.	T	G	8.24e-06	3.29593e-05
2	17946293	.	C	T	8.24e-06	3.29593e-05
2	17946304	rs143444612	C	T	8.24e-06	3.29593e-05
2	17946309	rs150961964	C	A	8.24e-06	3.29593e-05
2	17946310	.	T	C	8.24e-06	3.29593e-05
2	17946314	.	T	A	8.24e-06	3.29593e-05
2	17946320	.	A	G	8.24e-06	3.29593e-05
2	17946336	.	C	G	8.24e-06	3.29593e-05
2	17946338	.	A	C	8.24e-06	3.29593e-05
2	17946341	.	G	T	8.24e-06	3.29593e-05
2	17947843	.	T	C	8.24e-06	3.29593e-05
2	17947852	.	C	A	4.12e-05	0.000164783
2	17947858	.	G	T	8.24e-06	3.29593e-05
2	17947864	.	T	C	6.59e-05	0.000263557
2	17947883	.	A	G	8.24e-06	3.29593e-05
2	17947886	rs116772931	G	A	0.012	0.0465806
2	17947891	.	C	T	0.000107	0.000427886
2	17947893	.	A	G	8.24e-06	3.29593e-05
2	17947903	.	A	G	8.24e-06	3.29593e-05
2	17947911	.	T	C	8.24e-06	3.29593e-05
2	17947927	rs10177628	A	G	0.017	0.0651685
2	17947940	rs138511510	G	A	8.24e-06	3.29593e-05
2	17947942	.	G	A	4.12e-05	0.000164783
2	17947945	.	T	A	8.24e-06	3.29593e-05
2	17947946	.	A	G	8.24e-06	3.29593e-05
2	17947952	.	C	T	8.24e-06	3.29593e-05
2	17950006	.	G	A	1.65e-05	6.59973e-05
2	17950007	.	A	G	8.24e-06	3.29593e-05
2	17950024	.	A	G	8.24e-06	3.29593e-05
2	17950025	.	A	C	8.24e-06	3.29593e-05
2	17950032	.	G	A	8.24e-06	3.29593e-05
2	17950035	.	T	C	8.24e-06	3.29593e-05
2	17950045	rs143219130	T	C	4.12e-05	0.000164783
2	17950070	.	A	G	8.24e-06	3.29593e-05
2	17950083	.	C	T	8.24e-06	3.29593e-05
2	17952470	.	C	T	8.24e-06	3.29593e-05
2	17952471	rs189766183	G	A	0.000231	0.000923467
2	17952481	.	A	G	8.24e-06	3.29593e-05
2	17952489	.	G	A	8.24e-06	3.29593e-05
2	17952494	.	T	C	8.24e-06	3.29593e-05
2	17952501	rs141482726	C	T	0.000601	0.00240039
2	17952505	.	A	G	8.24e-06	3.29593e-05
2	17952517	.	T	C	8.24e-06	3.29593e-05
2	17952518	.	A	G	2.47e-05	9.87939e-05
2	17952527	.	G	T	8.24e-06	3.29593e-05
2	17952529	.	T	C	8.24e-06	3.29593e-05
2	17952530	.	C	T	1.65e-05	6.59973e-05
2	17952533	.	T	G	8.24e-06	3.29593e-05
2	17952556	.	T	A	8.24e-06	3.29593e-05
2	17953897	.	A	G	8.24e-06	3.29593e-05
2	17953915	.	C	T	8.24e-06	3.29593e-05
2	17953921	rs146276503	C	T	4.12e-05	0.000164783
2	17953922	.	G	A	0.00019	0.000759639
2	17953925	.	A	G	8.24e-06	3.29593e-05
2	17953926	.	T	C	1.65e-05	6.59973e-05
2	17953930	.	T	C	8.24e-06	3.29593e-05
2	17953934	.	G	A	2.47e-05	9.87939e-05
2	17953939	.	T	C	8.24e-06	3.29593e-05
2	17953956	.	T	C	8.24e-06	3.29593e-05
2	17953971	.	C	T	2.47e-05	9.87939e-05
2	17953973	rs149884551	A	G	4.12e-05	0.000164783
2	17953985	.	G	C	8.24e-06	3.29593e-05
2	17953987	.	C	T	8.24e-06	3.29593e-05
2	17953988	.	C	T	8.24e-06	3.29593e-05
2	17953991	.	G	A	8.24e-06	3.29593e-05
2	17953992	.	T	G	8.24e-05	0.000329532
2	17953996	.	T	A	8.24e-06	3.29593e-05
2	17954002	.	C	T	1.65e-05	6.59973e-05
2	17954003	rs148607792	G	A	0.00271	0.0107668
2	17954016	.	T	G	8.24e-06	3.29593e-05
2	17954027	rs300175	G	A	0.993	0.0275141
2	17954034	.	A	G	8.24e-06	3.29593e-05
2	17954047	.	A	T	8.25e-06	3.29993e-05
2	17954051	.	A	G	4.95e-05	0.000197975
2	17954052	.	G	A	1.65e-05	6.59973e-05
2	17954054	.	A	C	8.24e-06	3.29593e-05
2	17954361	.	A	C	8.25e-06	3.29993e-05
2	17954363	.	G	T	8.25e-06	3.29993e-05
2	17954383	.	G	T	3.3e-05	0.000131989
2	17954384	.	A	T	1.65e-05	6.59973e-05
2	17954389	.	C	T	8.25e-06	3.29993e-05
2	17954392	.	T	A	1.65e-05	6.59973e-05
2	17954396	.	T	C	8.25e-06	3.29993e-05
2	17954397	rs115591812	G	A	0.00865	0.0338595
2	17954484	.	A	G	8.25e-06	3.29993e-05
2	17954492	.	C	G	8.25e-06	3.29993e-05
2	17954513	.	G	A	8.24e-06	3.29593e-05
2	17954519	.	T	C	8.24e-06	3.29593e-05
2	17954534	.	A	G	4.12e-05	0.000164783
2	17954546	.	C	T	1.65e-05	6.59973e-05
2	17954548	.	T	C	1.65e-05	6.59973e-05
2	17954558	rs148928887	T	C	1.65e-05	6.59973e-05
2	17954565	.	A	G	2.48e-05	9.91938e-05
2	17955547	.	C	T	8.24e-05	0.000329532
2	17955564	.	G	A	1.65e-05	6.59973e-05
2	17955574	.	T	G	1.65e-05	6.59973e-05
2	17955581	.	G	A	8.24e-06	3.29593e-05
2	17955582	.	T	C	8.24e-06	3.29593e-05
2	17955590	.	T	C	8.24e-06	3.29593e-05
2	17955597	.	A	G	8.24e-06	3.29593e-05
2	17955599	.	T	G	8.24e-06	3.29593e-05
2	17955604	.	A	G	1.65e-05	6.59973e-05
2	17955616	.	A	G	1.65e-05	6.59973e-05
2	17955617	.	T	C	8.24e-06	3.29593e-05
2	17955625	.	A	C	8.24e-06	3.29593e-05
2	17955631	.	C	G	8.24e-06	3.29593e-05
2	17955649	.	A	T	8.24e-06	3.29593e-05
2	17955650	.	A	G	8.24e-06	3.29593e-05
2	17955659	.	A	G	8.24e-06	3.29593e-05
2	17955661	.	C	T	2.47e-05	9.87939e-05
2	17955664	.	A	G	4.12e-05	0.000164783
2	17955667	.	C	T	3.3e-05	0.000131989
2	17955668	.	G	A	8.24e-06	3.29593e-05
2	17959266	.	C	T	8.24e-06	3.29593e-05
2	17959268	.	G	T	8.24e-06	3.29593e-05
2	17959282	.	C	T	8.24e-06	3.29593e-05
2	17959286	.	T	A	8.24e-06	3.29593e-05
2	17959295	.	G	T	4.12e-05	0.000164783
2	17959301	.	A	G	8.24e-06	3.29593e-05
2	17959308	.	T	G	8.24e-06	3.29593e-05
2	17959328	.	C	G	8.24e-06	3.29593e-05
2	17959331	.	G	T	3.3e-05	0.000131989
2	17961252	.	T	C	6.59e-05	0.000263557
2	17961262	.	G	A	5.77e-05	0.000230767
2	17961275	.	G	A	4.12e-05	0.000164783
2	17961285	.	T	C	8.24e-06	3.29593e-05
2	17961300	.	G	A	8.24e-06	3.29593e-05
2	17961320	.	C	T	1.65e-05	6.59973e-05
2	17961321	rs16983864	A	G	0.016	0.0614888
2	17961337	.	G	A	0.000107	0.000427886
2	17961356	.	A	C	1.65e-05	6.59973e-05
2	17961364	.	G	C	8.24e-06	3.29593e-05
2	17961376	.	A	G	8.24e-06	3.29593e-05
2	17961382	.	C	T	1.65e-05	6.59973e-05
2	17961389	.	G	A	1.65e-05	6.59973e-05
2	17961885	.	C	T	1.65e-05	6.59973e-05
2	17961903	.	A	G	8.24e-06	3.29593e-05
2	17961913	.	G	T	8.24e-06	3.29593e-05
2	17961920	.	C	T	5.77e-05	0.000230767
2	17961942	.	A	G	8.24e-06	3.29593e-05
2	17961944	.	T	C	8.24e-06	3.29593e-05
2	17961963	.	C	T	8.24e-06	3.29593e-05
2	17961967	.	A	T	8.24e-06	3.29593e-05
2	17961969	.	G	A	8.24e-06	3.29593e-05
2	17961971	.	G	A	8.24e-06	3.29593e-05
2	17961993	.	C	G	8.24e-06	3.29593e-05
2	17961996	.	A	G	8.24e-06	3.29593e-05
2	17962009	rs144151088	G	T	4.94e-05	0.000197576
2	17962010	.	A	T	8.24e-06	3.29593e-05
2	17962013	.	T	G	8.24e-06	3.29593e-05
2	17962014	rs192489738	C	T	8.24e-06	3.29593e-05
2	17962019	.	G	T	8.24e-06	3.29593e-05
2	17962024	.	T	C	8.24e-06	3.29593e-05
2	17962047	.	C	T	8.24e-06	3.29593e-05
2	17962052	.	T	A	8.24e-06	3.29593e-05
2	17962053	.	C	T	8.24e-06	3.29593e-05
2	17962055	.	T	C	8.24e-06	3.29593e-05
2	17962078	.	A	G	8.24e-06	3.29593e-05
2	17962083	.	C	T	2.47e-05	9.87939e-05
2	17962086	.	C	T	8.24e-06	3.29593e-05
2	17962088	.	T	C	2.47e-05	9.87939e-05
2	17962099	.	A	G	8.24e-06	3.29593e-05
2	17962116	.	C	G	1.65e-05	6.59973e-05
2	17962117	rs61762986	T	A	0.012	0.0465806
2	17962119	.	C	T	8.24e-06	3.29593e-05
2	17962121	.	C	A	0.000124	0.000495846
2	17962135	.	T	C	1.65e-05	6.59973e-05
2	17962137	.	T	C	1.65e-05	6.59973e-05
2	17962140	.	A	G	8.24e-06	3.29593e-05
2	17962145	.	A	G	8.24e-06	3.29593e-05
2	17962148	.	A	G	8.24e-06	3.29593e-05
2	17962153	rs138268141	T	A	4.12e-05	0.000164783
2	17962163	.	T	C	8.24e-06	3.29593e-05
2	17962191	.	A	G	4.12e-05	0.000164783
2	17962193	.	A	G	8.24e-06	3.29593e-05
2	17962194	.	C	T	8.24e-06	3.29593e-05
2	17962195	rs151314688	C	T	8.24e-06	3.29593e-05
2	17962203	.	A	G	1.65e-05	6.59973e-05
2	17962212	.	C	T	3.3e-05	0.000131989
2	17962214	.	G	A	0.000148	0.000591781
2	17962228	.	A	C	6.59e-05	0.000263557
2	17962234	.	G	C	8.24e-06	3.29593e-05
2	17962250	.	G	T	8.24e-06	3.29593e-05
2	17962258	.	T	G	8.24e-06	3.29593e-05
2	17962259	.	T	A	8.24e-06	3.29593e-05
2	17962263	.	T	C	1.65e-05	6.59973e-05
2	17962265	.	A	G	8.24e-06	3.29593e-05
2	17962277	.	G	C	8.24e-06	3.29593e-05
2	17962288	.	G	A	8.24e-06	3.29593e-05
2	17962293	.	C	A	8.24e-06	3.29593e-05
2	17962296	.	T	C	8.24e-06	3.29593e-05
2	17962315	.	A	G	8.24e-06	3.29593e-05
2	17962316	.	G	A	4.12e-05	0.000164783
2	17962328	.	G	A	8.24e-06	3.29593e-05
2	17962330	.	G	A	8.24e-06	3.29593e-05
2	17962332	.	T	C	8.24e-06	3.29593e-05
2	17962358	.	A	C	2.47e-05	9.87939e-05
2	17962364	.	C	G	1.65e-05	6.59973e-05
2	17962371	.	A	G	8.24e-06	3.29593e-05
2	17962372	.	A	G	3.3e-05	0.000131989
2	17962376	rs145621452	T	G	7.41e-05	0.000296345
2	17962397	.	A	C	8.24e-06	3.29593e-05
2	17962401	.	C	G	8.24e-06	3.29593e-05
2	17962402	.	A	C	8.24e-06	3.29593e-05
2	17962408	.	A	G	8.24e-06	3.29593e-05
2	17962410	.	A	G	8.24e-06	3.29593e-05
2	17962415	.	G	C	8.24e-06	3.29593e-05
2	17962421	.	G	A	8.24e-06	3.29593e-05
2	17962426	.	G	A	8.24e-06	3.29593e-05
2	17962427	.	G	T	1.65e-05	6.59973e-05
2	17962434	rs141313079	A	C	8.24e-06	3.29593e-05
2	17962439	.	A	T	8.24e-06	3.29593e-05
2	17962450	rs300168	A	G	0.576	0.619024
2	17962459	.	A	G	8.24e-06	3.29593e-05
2	17962469	.	A	G	1.65e-05	6.59973e-05
2	17962470	.	T	C	4.12e-05	0.000164783
2	17962472	.	A	G	8.24e-06	3.29593e-05
2	17962481	.	T	A	1.65e-05	6.59973e-05
2	17962492	.	T	C	1.65e-05	6.59973e-05
2	17962493	.	T	A	1.65e-05	6.59973e-05
2	17962496	.	C	T	8.24e-06	3.29593e-05
2	17962508	.	C	T	8.24e-06	3.29593e-05
2	17962509	.	G	A	3.3e-05	0.000131989
2	17962518	rs300169	C	T	0.698	0.576574
2	17962525	.	A	G	8.24e-06	3.29593e-05
2	17962530	.	A	G	2.47e-05	9.87939e-05
2	17962534	rs144098391	T	C	9.06e-05	0.000362318
2	17962535	.	C	T	8.24e-06	3.29593e-05
2	17962543	rs139429589	T	C	0.000181	0.000723672
2	17962544	.	C	G	8.24e-06	3.29593e-05
2	17962546	.	A	G	1.65e-05	6.59973e-05
2	17962550	.	C	G	8.24e-06	3.29593e-05
2	17962553	.	G	C	8.24e-06	3.29593e-05
2	17962556	rs150533023	G	A	4.94e-05	0.000197576
2	17962558	.	C	T	8.24e-06	3.29593e-05
2	17962560	.	A	G	8.24e-06	3.29593e-05
2	17962575	.	C	G	1.65e-05	6.59973e-05
2	17962577	rs149815077	A	G	6.59e-05	0.000263557
2	17962579	.	A	T	3.3e-05	0.000131989
2	17962585	.	T	G	1.65e-05	6.59973e-05
2	17962586	.	G	A	1.65e-05	6.59973e-05
2	17962589	.	A	G	4.12e-05	0.000164783
2	17962595	.	T	C	8.24e-06	3.29593e-05
2	17962599	.	G	C	1.65e-05	6.59973e-05
2	17962601	.	A	G	8.24e-06	3.29593e-05
2	17962606	.	T	C	8.24e-06	3.29593e-05
2	17962614	.	G	A	8.24e-06	3.29593e-05
2	17962615	.	T	G	3.3e-05	0.000131989
2	17962630	.	A	C	1.65e-05	6.59973e-05
2	17962634	.	C	A	8.24e-06	3.29593e-05
2	17962635	.	T	G	8.24e-06	3.29593e-05
2	17962644	.	A	G	8.24e-06	3.29593e-05
2	17962650	.	C	T	8.24e-06	3.29593e-05
2	17962660	.	C	G	8.24e-06	3.29593e-05
2	17962673	.	T	A	8.24e-06	3.29593e-05
2	17962693	.	A	G	8.24e-06	3.29593e-05
2	17962698	.	G	T	1.65e-05	6.59973e-05
2	17962704	.	A	G	8.24e-06	3.29593e-05
2	17962713	.	A	C	8.24e-06	3.29593e-05
2	17962718	.	G	T	1.65e-05	6.59973e-05
2	17962724	.	A	G	8.24e-06	3.29593e-05
2	17962732	.	T	C	8.24e-06	3.29593e-05
2	17962733	.	A	G	8.24e-06	3.29593e-05
2	17962737	.	C	G	8.24e-06	3.29593e-05
2	17962740	.	T	C	8.24e-06	3.29593e-05
2	17962741	rs111823913	C	T	2.47e-05	9.87939e-05
2	17962753	.	C	T	2.47e-05	9.87939e-05
2	17962765	.	G	A	2.47e-05	9.87939e-05
2	17962766	.	G	A	8.24e-06	3.29593e-05
2	17962772	.	A	T	9.06e-05	0.000362318
2	17962774	.	C	T	2.47e-05	9.87939e-05
2	17962794	.	A	G	8.24e-06	3.29593e-05
2	17962799	.	G	C	8.24e-06	3.29593e-05
2	17962806	.	A	G	1.65e-05	6.59973e-05
2	17962820	.	G	C	8.24e-06	3.29593e-05
2	17962821	.	T	A	8.24e-06	3.29593e-05
2	17962831	rs139744901	A	G	0.000297	0.00118712
2	17962836	.	C	G	8.24e-06	3.29593e-05
2	17962838	.	C	T	1.65e-05	6.59973e-05
2	17962839	.	G	A	4.94e-05	0.000197576
2	17962845	.	T	C	8.24e-06	3.29593e-05
2	17962857	.	A	G	8.24e-06	3.29593e-05
2	17962861	.	T	C	1.65e-05	6.59973e-05
2	17962871	.	G	T	8.24e-06	3.29593e-05
2	17962875	.	G	C	8.24e-06	3.29593e-05
2	17962878	.	A	G	8.24e-06	3.29593e-05
2	17962882	.	C	T	8.24e-06	3.29593e-05
2	17962895	.	A	G	8.24e-06	3.29593e-05
2	17962904	.	G	T	8.24e-06	3.29593e-05
2	17962912	.	G	T	4.94e-05	0.000197576
2	17962914	rs144368291	A	G	0.000651	0.00259977
2	17962924	rs148781334	C	T	0.00442	0.0174857
2	17962927	.	A	G	8.24e-06	3.29593e-05
2	17962928	rs77374434	A	G	0.011	0.0428059
2	17962929	.	C	T	8.24e-06	3.29593e-05
2	17962931	.	C	G	1.65e-05	6.59973e-05
2	17962937	.	A	T	8.24e-06	3.29593e-05
2	17962962	.	A	G	3.3e-05	0.000131989
2	17962968	.	C	G	1.65e-05	6.59973e-05
2	17962971	.	A	G	8.24e-06	3.29593e-05
2	17962978	.	A	C	8.24e-06	3.29593e-05
2	17962983	.	G	T	6.59e-05	0.000263557
2	17963006	rs183886409	C	T	3.3e-05	0.000131989
2	17963016	.	A	G	8.24e-06	3.29593e-05
2	17963020	.	T	A	8.24e-06	3.29593e-05
2	17963043	.	G	A	4.12e-05	0.000164783
2	17963046	.	C	A	8.24e-05	0.000329532
2	17963047	.	T	G	8.24e-06	3.29593e-05
2	17963050	.	T	C	3.3e-05	0.000131989
2	17963061	.	A	G	1.65e-05	6.59973e-05
2	17963069	.	G	A	0.000206	0.000823576
2	17963078	.	T	C	8.24e-06	3.29593e-05
2	17963079	.	T	A	8.24e-06	3.29593e-05
2	17963083	.	A	G	4.12e-05	0.000164783
2	17963094	.	A	C	8.24e-06	3.29593e-05
2	17963098	rs57936182	T	G	0.00607	0.0239142
2	17963109	rs143372639	C	A	0.000395	0.00157844
2	17963112	.	T	C	2.47e-05	9.87939e-05
2	17963113	.	A	G	8.24e-06	3.29593e-05
2	17963120	.	C	T	8.24e-06	3.29593e-05
2	17963123	rs77424145	A	G	0.018	0.0688294
2	17963127	.	A	G	8.24e-06	3.29593e-05
2	17963131	rs141534568	A	C	0.00213	0.00847475
2	17963134	rs190550780	C	A	9.06e-05	0.000362318
2	17963160	.	C	G	8.24e-06	3.29593e-05
2	17963165	rs182439530	C	A	7.42e-05	0.000296745
2	17963171	rs17315702	C	T	0.00706	0.0277458
2	17963172	rs141519917	G	A	2.47e-05	9.87939e-05
2	17963176	.	G	C	4.12e-05	0.000164783
2	17963191	.	A	T	1.65e-05	6.59973e-05
2	17963206	.	A	T	8.26e-06	3.30393e-05
2	47596645	.	A	G	1.74e-05	6.9597e-05
2	47596651	.	C	A	2.58e-05	0.000103193
2	47596655	.	C	G	8.54e-06	3.41593e-05
2	47596657	.	C	T	1.7e-05	6.79971e-05
2	47596661	.	T	C	1.69e-05	6.75971e-05
2	47596668	.	G	T	8.42e-06	3.36793e-05
2	47596678	.	C	G	1.68e-05	6.71972e-05
2	47596680	.	G	A	1.68e-05	6.71972e-05
2	47596682	.	T	C	1.68e-05	6.71972e-05
2	47596694	rs116429842	C	A	0.00244	0.00970064
2	47596695	.	G	A	8.36e-06	3.34393e-05
2	47596707	.	C	G	0.000527	0.00210522
2	47596715	.	A	G	8.38e-06	3.35193e-05
2	47596720	.	G	A	8.39e-06	3.35593e-05
2	47600598	.	C	T	8.24e-06	3.29593e-05
2	47600600	.	A	G	8.24e-06	3.29593e-05
2	47600614	.	A	G	8.24e-06	3.29593e-05
2	47600618	.	C	G	0.000124	0.000495846
2	47600622	rs150470279	A	C	8.24e-06	3.29593e-05
2	47600628	rs141751351	G	A	4.94e-05	0.000197576
2	47600630	.	C	T	8.24e-06	3.29593e-05
2	47600631	.	G	A	0.000222	0.000887507
2	47600633	.	A	G	8.24e-06	3.29593e-05
2	47600636	.	C	G	8.24e-06	3.29593e-05
2	47600638	.	G	A	8.24e-06	3.29593e-05
2	47600641	.	T	G	8.24e-06	3.29593e-05
2	47600643	.	G	A	8.24e-06	3.29593e-05
2	47600645	.	G	A	8.24e-06	3.29593e-05
2	47600656	.	G	A	8.24e-06	3.29593e-05
2	47600659	.	A	T	8.24e-06	3.29593e-05
2	47600660	rs72882770	A	G	0.00108	0.00430835
2	47600669	.	T	C	8.24e-06	3.29593e-05
2	47600671	.	C	T	8.24e-06	3.29593e-05
2	47600672	rs190508047	T	C	0.000115	0.000459868
2	47600674	.	C	T	8.24e-06	3.29593e-05
2	47600676	.	G	A	8.24e-06	3.29593e-05
2	47600679	.	G	T	8.24e-06	3.29593e-05
2	47600680	.	G	C	8.24e-06	3.29593e-05
2	47600686	.	A	G	9.88e-05	0.000395102
2	47600690	.	T	C	1.65e-05	6.59973e-05
2	47600696	.	C	A	7.41e-05	0.000296345
2	47600697	.	A	G	8.24e-06	3.29593e-05
2	47600704	rs147494515	C	T	0.000206	0.000823576
2	47600706	.	A	G	8.24e-06	3.29593e-05
2	47600708	.	G	A	8.24e-06	3.29593e-05
2	47600709	.	C	T	1.65e-05	6.59973e-05
2	47600712	.	G	A	2.47e-05	9.87939e-05
2	47600947	.	T	G	8.24e-06	3.29593e-05
2	47600953	.	C	G	0.00171	0.00681082
2	47600955	.	A	C	4.94e-05	0.000197576
2	47600967	.	A	G	1.65e-05	6.59973e-05
2	47600974	.	C	T	1.65e-05	6.59973e-05
2	47600983	.	A	G	8.24e-06	3.29593e-05
2	47600986	.	G	A	1.65e-05	6.59973e-05
2	47600994	.	C	G	4.94e-05	0.000197576
2	47600997	.	G	A	1.65e-05	6.59973e-05
2	47601000	.	A	G	8.24e-06	3.29593e-05
2	47601003	.	A	C	8.24e-06	3.29593e-05
2	47601006	.	G	A	1.65e-05	6.59973e-05
2	47601008	.	A	G	8.24e-06	3.29593e-05
2	47601012	rs139208605	C	T	4.94e-05	0.000197576
2	47601013	.	C	G	1.65e-05	6.59973e-05
2	47601017	.	A	T	9.06e-05	0.000362318
2	47601021	.	G	A	8.24e-06	3.29593e-05
2	47601022	.	C	T	8.24e-05	0.000329532
2	47601023	.	C	G	8.24e-06	3.29593e-05
2	47601031	.	A	G	1.65e-05	6.59973e-05
2	47601034	.	A	G	8.24e-06	3.29593e-05
2	47601044	.	T	C	2.47e-05	9.87939e-05
2	47601049	.	A	T	8.24e-06	3.29593e-05
2	47601056	.	C	G	8.24e-06	3.29593e-05
2	47601059	rs143264703	C	T	8.24e-06	3.29593e-05
2	47601060	rs149274310	G	A	9.06e-05	0.000362318
2	47601062	.	T	C	8.24e-06	3.29593e-05
2	47601066	rs34474955	A	G	0.000148	0.000591781
2	47601074	.	C	A	8.24e-06	3.29593e-05
2	47601085	.	A	G	8.24e-06	3.29593e-05
2	47601094	.	A	G	1.65e-05	6.59973e-05
2	47601096	.	G	A	1.65e-05	6.59973e-05
2	47601100	.	C	T	8.24e-06	3.29593e-05
2	47601104	.	C	T	8.24e-05	0.000329532
2	47601106	rs1126497	T	C	0.52	0.624599
2	47601109	.	G	C	8.24e-06	3.29593e-05
2	47601114	.	T	A	8.24e-06	3.29593e-05
2	47601122	.	C	T	1.65e-05	6.59973e-05
2	47601149	.	G	T	8.24e-06	3.29593e-05
2	47601171	.	G	A	8.24e-06	3.29593e-05
2	47601173	.	G	A	8.24e-06	3.29593e-05
2	47601175	.	G	A	8.24e-06	3.29593e-05
2	47601188	rs111813092	G	C	8.24e-06	3.29593e-05
2	47602368	.	T	C	8.24e-06	3.29593e-05
2	47602377	.	A	G	8.24e-06	3.29593e-05
2	47602383	.	A	T	8.24e-06	3.29593e-05
2	47602389	.	C	A	8.24e-06	3.29593e-05
2	47602391	.	A	G	8.24e-06	3.29593e-05
2	47602405	rs189732445	G	C	0.000659	0.00263166
2	47602413	.	C	T	8.24e-06	3.29593e-05
2	47602418	.	T	C	3.3e-05	0.000131989
2	47602423	.	G	C	8.24e-06	3.29593e-05
2	47602426	.	A	G	2.47e-05	9.87939e-05
2	47602428	.	A	T	8.24e-06	3.29593e-05
2	47602430	.	T	G	8.24e-06	3.29593e-05
2	47602433	rs144245461	G	A	3.3e-05	0.000131989
2	47602434	rs148725106	C	T	0.000338	0.00135086
2	47602438	.	C	T	8.24e-06	3.29593e-05
2	47604148	rs78608315	T	C	0.025	0.0939352
2	47604154	rs146685071	G	A	7.41e-05	0.000296345
2	47604155	.	C	T	8.24e-06	3.29593e-05
2	47604157	.	C	T	8.24e-06	3.29593e-05
2	47604162	.	G	A	3.3e-05	0.000131989
2	47604168	.	G	C	8.24e-06	3.29593e-05
2	47604176	rs74531854	C	T	0.00493	0.0194784
2	47604178	.	C	T	8.24e-06	3.29593e-05
2	47604179	.	G	A	6.59e-05	0.000263557
2	47604193	.	C	G	8.24e-06	3.29593e-05
2	47604207	.	G	A	2.47e-05	9.87939e-05
2	47604212	.	T	G	8.24e-06	3.29593e-05
2	47606089	.	C	G	8.24e-06	3.29593e-05
2	47606096	.	A	T	8.24e-06	3.29593e-05
2	47606110	rs146904112	A	T	3.3e-05	0.000131989
2	47606111	.	C	T	8.24e-06	3.29593e-05
2	47606113	.	A	G	0.000124	0.000495846
2	47606116	.	G	T	8.24e-06	3.29593e-05
2	47606119	.	C	G	1.65e-05	6.59973e-05
2	47606139	.	A	G	8.24e-06	3.29593e-05
2	47606143	.	A	G	8.24e-06	3.29593e-05
2	47606145	.	T	C	8.24e-06	3.29593e-05
2	47606148	.	G	C	2.47e-05	9.87939e-05
2	47606149	.	A	G	8.24e-06	3.29593e-05
2	47606152	.	G	A	4.94e-05	0.000197576
2	47606157	.	G	A	8.24e-06	3.29593e-05
2	47606164	.	G	A	8.24e-06	3.29593e-05
2	47606174	.	C	T	8.24e-06	3.29593e-05
2	47606182	.	T	G	8.24e-06	3.29593e-05
2	47606189	.	A	T	8.24e-06	3.29593e-05
2	47606191	.	G	A	8.24e-06	3.29593e-05
2	47606905	.	C	A	8.24e-06	3.29593e-05
2	47606912	.	A	G	2.47e-05	9.87939e-05
2	47606916	.	T	G	8.24e-06	3.29593e-05
2	47606917	.	G	C	8.24e-06	3.29593e-05
2	47606918	.	A	G	8.24e-06	3.29593e-05
2	47606919	.	A	G	8.24e-06	3.29593e-05
2	47606933	.	C	T	8.24e-06	3.29593e-05
2	47606938	.	A	C	8.24e-06	3.29593e-05
2	47606952	.	A	G	8.24e-06	3.29593e-05
2	47606970	.	G	A	8.24e-06	3.29593e-05
2	47606980	.	C	G	1.65e-05	6.59973e-05
2	47606981	.	C	T	8.24e-06	3.29593e-05
2	47606982	.	T	C	8.24e-06	3.29593e-05
2	47606989	rs147958220	A	C	1.65e-05	6.59973e-05
2	47606991	.	T	C	8.24e-06	3.29593e-05
2	47607002	.	A	T	8.24e-06	3.29593e-05
2	47607003	.	T	G	8.24e-06	3.29593e-05
2	47607011	.	A	T	8.24e-06	3.29593e-05
2	47607023	.	A	G	8.24e-06	3.29593e-05
2	47607034	.	C	A	8.24e-06	3.29593e-05
2	47607038	.	G	T	8.24e-06	3.29593e-05
2	47607042	.	A	G	8.24e-06	3.29593e-05
2	47607050	.	G	A	8.24e-06	3.29593e-05
2	47607056	.	T	C	8.24e-06	3.29593e-05
2	47607064	.	A	G	8.24e-06	3.29593e-05
2	47607065	.	T	C	8.24e-06	3.29593e-05
2	47607067	rs148106293	G	A	8.24e-06	3.29593e-05
2	47607072	.	T	C	8.24e-06	3.29593e-05
2	47607081	rs115283528	A	G	0.00206	0.00819767
2	47607083	.	C	T	1.65e-05	6.59973e-05
2	47607091	.	G	A	8.24e-06	3.29593e-05
2	47607105	.	G	C	8.24e-06	3.29593e-05
2	47607107	.	T	C	8.24e-06	3.29593e-05
2	47607108	rs138718438	G	A	0.000701	0.00279909
2	47607109	.	G	C	8.24e-06	3.29593e-05
2	47612300	.	C	G	1.65e-05	6.59973e-05
2	47612331	.	A	G	8.24e-06	3.29593e-05
2	47612334	.	G	A	8.24e-06	3.29593e-05
2	47612340	.	G	A	2.47e-05	9.87939e-05
2	47612350	.	G	A	6.59e-05	0.000263557
2	47613713	.	A	G	8.24e-06	3.29593e-05
2	47613720	.	A	G	8.24e-06	3.29593e-05
2	47613722	.	G	A	4.94e-05	0.000197576
2	47613725	.	T	G	1.65e-05	6.59973e-05
2	47613738	.	G	A	8.24e-06	3.29593e-05
2	47613739	.	A	C	8.24e-06	3.29593e-05
2	47613743	.	C	G	8.24e-06	3.29593e-05
2	47630328	.	G	C	2.49e-05	9.95938e-05
2	47630334	rs63750466	G	A	0.000141	0.000563801
2	47630341	.	A	T	8.31e-06	3.32393e-05
2	47630345	.	G	A	8.3e-06	3.31993e-05
2	47630346	.	A	G	8.3e-06	3.31993e-05
2	47630353	rs17217716	C	T	0.00182	0.00724695
2	47630372	.	G	A	2.49e-05	9.95938e-05
2	47630374	.	C	G	8.31e-06	3.32393e-05
2	47630377	.	A	C	8.3e-06	3.31993e-05
2	47630380	.	T	G	8.3e-06	3.31993e-05
2	47630381	.	C	A	2.49e-05	9.95938e-05
2	47630385	rs141711342	T	C	0.000199	0.000795604
2	47630387	.	C	T	8.3e-06	3.31993e-05
2	47630391	.	C	G	8.3e-06	3.31993e-05
2	47630397	.	T	C	0.000622	0.00248413
2	47630404	.	G	A	2.49e-05	9.95938e-05
2	47630412	.	G	A	8.3e-06	3.31993e-05
2	47630414	.	G	A	6.64e-05	0.000265556
2	47630422	.	C	T	8.29e-06	3.31593e-05
2	47630425	.	C	G	2.49e-05	9.95938e-05
2	47630428	.	C	T	8.29e-06	3.31593e-05
2	47630435	.	C	G	8.29e-06	3.31593e-05
2	47630444	.	C	G	1.66e-05	6.63972e-05
2	47630446	.	G	C	4.14e-05	0.000165583
2	47630448	rs63751260	G	A	1.66e-05	6.63972e-05
2	47630453	.	C	T	8.29e-06	3.31593e-05
2	47630458	rs17217723	A	G	2.49e-05	9.95938e-05
2	47630462	.	G	A	1.66e-05	6.63972e-05
2	47630463	.	G	T	8.29e-06	3.31593e-05
2	47630468	rs33946261	C	G	0.000241	0.000963419
2	47630469	.	G	C	8.29e-06	3.31593e-05
2	47630476	rs63750335	A	T	1.66e-05	6.63972e-05
2	47630477	.	C	A	8.29e-06	3.31593e-05
2	47630485	.	T	C	8.29e-06	3.31593e-05
2	47630486	.	G	T	8.29e-06	3.31593e-05
2	47630487	.	G	T	2.49e-05	9.95938e-05
2	47630489	.	C	T	8.29e-06	3.31593e-05
2	47630490	.	G	T	8.29e-06	3.31593e-05
2	47630491	.	C	T	8.29e-06	3.31593e-05
2	47630493	.	C	G	1.66e-05	6.63972e-05
2	47630494	.	G	A	1.66e-05	6.63972e-05
2	47630495	.	G	A	8.29e-06	3.31593e-05
2	47630505	.	A	G	1.66e-05	6.63972e-05
2	47630506	.	A	G	8.29e-06	3.31593e-05
2	47630510	.	C	T	8.29e-06	3.31593e-05
2	47630512	.	A	C	1.66e-05	6.63972e-05
2	47630514	.	G	A	8.3e-06	3.31993e-05
2	47630516	.	G	A	2.49e-05	9.95938e-05
2	47630528	.	C	T	9.16e-05	0.000366316
2	47630529	.	A	G	8.33e-06	3.33193e-05
2	47630534	.	G	T	8.34e-06	3.33593e-05
2	47630538	.	G	A	1.67e-05	6.67972e-05
2	47630544	.	G	T	2.52e-05	0.000100794
2	47635544	.	A	G	8.24e-05	0.000329532
2	47635545	.	A	G	8.24e-06	3.29593e-05
2	47635548	rs150548839	A	C	1.65e-05	6.59973e-05
2	47635554	.	C	G	8.24e-06	3.29593e-05
2	47635556	.	G	T	8.24e-06	3.29593e-05
2	47635560	.	G	A	1.65e-05	6.59973e-05
2	47635571	.	T	C	8.24e-06	3.29593e-05
2	47635575	.	A	C	8.24e-06	3.29593e-05
2	47635584	.	G	C	8.24e-06	3.29593e-05
2	47635588	.	C	G	8.24e-06	3.29593e-05
2	47635602	.	C	G	6.59e-05	0.000263557
2	47635610	.	G	A	8.24e-06	3.29593e-05
2	47635615	rs63750002	G	A	2.47e-05	9.87939e-05
2	47635622	.	T	C	8.24e-06	3.29593e-05
2	47635623	rs63750230	A	C	8.24e-06	3.29593e-05
2	47635632	.	G	A	1.65e-05	6.59973e-05
2	47635640	.	G	C	8.24e-06	3.29593e-05
2	47635643	.	T	C	8.24e-06	3.29593e-05
2	47635645	rs41295286	G	A	6.59e-05	0.000263557
2	47635653	.	A	G	8.24e-06	3.29593e-05
2	47635654	.	A	G	8.24e-06	3.29593e-05
2	47635663	.	C	G	1.65e-05	6.59973e-05
2	47635664	rs34312619	C	A	1.65e-05	6.59973e-05
2	47635667	rs35898375	G	A	0.00273	0.0108457
2	47635673	.	T	G	2.47e-05	9.87939e-05
2	47635676	.	T	C	8.24e-06	3.29593e-05
2	47635690	.	A	G	1.65e-05	6.59973e-05
2	47637232	.	G	T	8.24e-06	3.29593e-05
2	47637233	.	G	A	8.24e-06	3.29593e-05
2	47637234	.	C	T	8.24e-06	3.29593e-05
2	47637239	.	C	T	8.24e-06	3.29593e-05
2	47637242	.	G	A	8.24e-06	3.29593e-05
2	47637246	rs17217772	A	G	0.00698	0.0274369
2	47637248	rs145649774	C	G	0.000354	0.00141475
2	47637250	.	C	G	8.24e-06	3.29593e-05
2	47637252	.	C	T	8.24e-06	3.29593e-05
2	47637257	.	T	G	3.3e-05	0.000131989
2	47637265	rs61756462	C	T	8.24e-06	3.29593e-05
2	47637275	.	G	C	8.24e-06	3.29593e-05
2	47637279	.	A	G	1.65e-05	6.59973e-05
2	47637284	.	G	T	8.24e-06	3.29593e-05
2	47637287	.	A	G	0.000124	0.000495846
2	47637288	.	T	C	8.24e-06	3.29593e-05
2	47637300	.	T	C	1.65e-05	6.59973e-05
2	47637301	rs63750124	T	G	0.000338	0.00135086
2	47637303	.	G	T	1.65e-05	6.59973e-05
2	47637305	.	G	A	8.24e-06	3.29593e-05
2	47637306	.	T	G	1.65e-05	6.59973e-05
2	47637324	.	C	G	8.24e-06	3.29593e-05
2	47637325	rs63751065	C	T	8.24e-06	3.29593e-05
2	47637326	.	G	A	2.47e-05	9.87939e-05
2	47637336	.	G	C	8.24e-06	3.29593e-05
2	47637337	rs61756463	C	A	0.00109	0.00434813
2	47637347	rs149511545	G	A	4.94e-05	0.000197576
2	47637354	.	T	G	8.24e-06	3.29593e-05
2	47637365	rs63750255	G	C	0.000107	0.000427886
2	47637367	.	T	G	8.24e-06	3.29593e-05
2	47637371	rs63750716	A	G	0.000527	0.00210522
2	47637373	.	A	G	8.24e-06	3.29593e-05
2	47637374	.	C	G	2.47e-05	9.87939e-05
2	47637378	rs63750902	G	A	6.59e-05	0.000263557
2	47637387	rs147346837	G	A	8.24e-06	3.29593e-05
2	47637391	.	G	A	8.24e-06	3.29593e-05
2	47637409	.	T	C	8.24e-06	3.29593e-05
2	47637410	.	G	T	1.65e-05	6.59973e-05
2	47637422	.	A	G	8.24e-06	3.29593e-05
2	47637423	rs151129360	A	G	8.24e-05	0.000329532
2	47637425	.	C	G	8.24e-06	3.29593e-05
2	47637431	.	G	A	8.24e-06	3.29593e-05
2	47637432	rs141021599	C	G	1.65e-05	6.59973e-05
2	47637434	.	C	G	8.24e-06	3.29593e-05
2	47637436	.	C	G	8.24e-06	3.29593e-05
2	47637440	.	A	T	8.24e-06	3.29593e-05
2	47637447	.	T	C	8.24e-06	3.29593e-05
2	47637453	.	C	T	8.24e-06	3.29593e-05
2	47637455	rs146543705	A	C	8.24e-06	3.29593e-05
2	47637460	.	A	G	2.47e-05	9.87939e-05
2	47637473	.	G	A	8.24e-06	3.29593e-05
2	47637477	.	G	A	1.65e-05	6.59973e-05
2	47637486	.	C	T	8.24e-06	3.29593e-05
2	47637491	.	G	T	8.24e-06	3.29593e-05
2	47637496	.	G	A	1.65e-05	6.59973e-05
2	47637505	.	G	C	8.24e-06	3.29593e-05
2	47637507	.	G	T	8.24e-06	3.29593e-05
2	47637508	.	A	G	4.94e-05	0.000197576
2	47637514	.	A	G	8.24e-06	3.29593e-05
2	47639550	.	T	C	2.47e-05	9.87939e-05
2	47639553	.	A	C	8.24e-06	3.29593e-05
2	47639556	.	A	G	8.24e-06	3.29593e-05
2	47639571	.	A	T	8.24e-06	3.29593e-05
2	47639576	.	G	A	8.24e-06	3.29593e-05
2	47639586	.	A	G	8.24e-06	3.29593e-05
2	47639589	.	A	G	8.24e-06	3.29593e-05
2	47639600	.	C	T	3.3e-05	0.000131989
2	47639605	.	C	G	8.24e-06	3.29593e-05
2	47639609	.	A	G	1.65e-05	6.59973e-05
2	47639610	.	A	G	8.24e-06	3.29593e-05
2	47639621	.	T	C	1.65e-05	6.59973e-05
2	47639632	.	A	G	1.65e-05	6.59973e-05
2	47639633	.	C	T	8.24e-06	3.29593e-05
2	47639634	rs138857091	C	T	8.24e-06	3.29593e-05
2	47639635	rs63751455	G	A	1.65e-05	6.59973e-05
2	47639648	.	C	G	8.24e-06	3.29593e-05
2	47639649	.	A	G	3.3e-05	0.000131989
2	47639658	rs147389443	G	A	8.24e-06	3.29593e-05
2	47639662	.	A	G	8.24e-06	3.29593e-05
2	47639663	.	G	C	8.24e-06	3.29593e-05
2	47639669	.	T	C	1.65e-05	6.59973e-05
2	47639670	.	A	G	8.24e-06	3.29593e-05
2	47639671	.	G	A	8.24e-06	3.29593e-05
2	47639673	.	G	A	4.94e-05	0.000197576
2	47639682	.	C	T	8.24e-06	3.29593e-05
2	47639693	.	G	C	8.24e-06	3.29593e-05
2	47639704	.	A	G	2.47e-05	9.87939e-05
2	47641410	rs63749903	T	G	8.24e-06	3.29593e-05
2	47641418	.	C	T	8.24e-06	3.29593e-05
2	47641423	.	C	G	2.47e-05	9.87939e-05
2	47641430	rs34136999	C	T	0.000239	0.000955429
2	47641431	.	G	A	1.65e-05	6.59973e-05
2	47641432	.	G	A	3.3e-05	0.000131989
2	47641433	rs144288433	T	C	4.12e-05	0.000164783
2	47641434	rs146577635	A	G	0.000255	0.00101935
2	47641435	.	A	G	3.3e-05	0.000131989
2	47641450	.	C	G	3.3e-05	0.000131989
2	47641452	.	C	G	8.24e-06	3.29593e-05
2	47641456	.	T	C	1.65e-05	6.59973e-05
2	47641458	rs150197753	A	T	2.47e-05	9.87939e-05
2	47641459	.	G	C	8.24e-06	3.29593e-05
2	47641463	.	A	T	8.24e-06	3.29593e-05
2	47641466	.	C	A	3.3e-05	0.000131989
2	47641470	.	C	T	8.24e-06	3.29593e-05
2	47641475	.	G	C	1.65e-05	6.59973e-05
2	47641489	rs104895022	A	T	5.77e-05	0.000230767
2	47641500	.	C	G	5.77e-05	0.000230767
2	47641528	.	G	A	4.94e-05	0.000197576
2	47641529	.	C	A	8.24e-06	3.29593e-05
2	47641530	.	A	C	8.24e-06	3.29593e-05
2	47641540	.	G	A	8.24e-06	3.29593e-05
2	47641543	.	C	G	8.24e-06	3.29593e-05
2	47641549	.	C	G	1.65e-05	6.59973e-05
2	47641553	.	T	C	8.29e-06	3.31593e-05
2	47641561	.	A	G	0.000148	0.000591781
2	47641562	.	A	G	0.0002	0.0007996
2	47643450	.	A	G	1.65e-05	6.59973e-05
2	47643456	.	G	A	1.65e-05	6.59973e-05
2	47643460	.	C	G	8.24e-06	3.29593e-05
2	47643464	rs149553579	G	A	9.88e-05	0.000395102
2	47643466	.	C	T	8.24e-06	3.29593e-05
2	47643475	.	C	T	8.24e-06	3.29593e-05
2	47643476	rs4987189	C	T	0.00543	0.0214271
2	47643483	.	A	G	8.24e-06	3.29593e-05
2	47643484	.	A	G	8.24e-06	3.29593e-05
2	47643497	.	C	G	1.65e-05	6.59973e-05
2	47643498	.	C	G	8.24e-06	3.29593e-05
2	47643506	.	A	C	1.65e-05	6.59973e-05
2	47643513	.	C	G	8.24e-06	3.29593e-05
2	47643524	.	G	C	1.65e-05	6.59973e-05
2	47643535	.	A	G	8.24e-06	3.29593e-05
2	47643537	.	C	G	9.06e-05	0.000362318
2	47643540	.	C	T	8.24e-06	3.29593e-05
2	47643543	rs138026880	A	G	8.24e-06	3.29593e-05
2	47643559	.	T	C	8.24e-06	3.29593e-05
2	47643568	.	G	A	8.24e-06	3.29593e-05
2	47643572	.	T	C	2.47e-05	9.87939e-05
2	47656878	.	C	T	8.25e-06	3.29993e-05
2	47656891	.	G	T	3.3e-05	0.000131989
2	47656899	.	T	C	2.47e-05	9.87939e-05
2	47656904	.	T	C	8.24e-06	3.29593e-05
2	47656913	rs139652783	C	T	8.24e-06	3.29593e-05
2	47656916	.	A	G	8.24e-06	3.29593e-05
2	47656918	.	T	G	8.24e-06	3.29593e-05
2	47656921	.	A	C	8.24e-06	3.29593e-05
2	47656925	.	A	G	5.77e-05	0.000230767
2	47656926	.	G	C	8.24e-06	3.29593e-05
2	47656928	.	C	T	8.24e-06	3.29593e-05
2	47656931	.	T	C	8.24e-06	3.29593e-05
2	47656933	.	C	G	8.24e-06	3.29593e-05
2	47656934	.	A	G	8.24e-06	3.29593e-05
2	47656935	rs181852377	A	G	7.41e-05	0.000296345
2	47656939	.	G	T	8.24e-06	3.29593e-05
2	47656948	.	C	T	1.65e-05	6.59973e-05
2	47656952	.	G	A	8.24e-06	3.29593e-05
2	47656957	.	C	T	8.24e-06	3.29593e-05
2	47656963	.	C	T	8.24e-06	3.29593e-05
2	47656970	.	G	A	2.47e-05	9.87939e-05
2	47656972	rs17224367	C	T	0.00166	0.0066125
2	47656979	rs61756465	A	T	1.65e-05	6.59973e-05
2	47656986	.	T	G	1.65e-05	6.59973e-05
2	47656988	.	A	G	8.24e-06	3.29593e-05
2	47656993	rs63750611	C	G	3.3e-05	0.000131989
2	47656995	.	A	G	8.24e-06	3.29593e-05
2	47657008	.	C	A	8.24e-06	3.29593e-05
2	47657021	rs146567853	G	A	5.77e-05	0.000230767
2	47657025	.	C	G	8.24e-06	3.29593e-05
2	47657027	.	A	T	8.24e-06	3.29593e-05
2	47657031	.	G	A	8.24e-06	3.29593e-05
2	47657035	.	A	T	8.24e-06	3.29593e-05
2	47657042	.	A	C	1.65e-05	6.59973e-05
2	47657047	rs35717997	C	G	8.24e-06	3.29593e-05
2	47657056	.	A	T	1.65e-05	6.59973e-05
2	47657058	.	A	G	1.65e-05	6.59973e-05
2	47657059	rs186103499	C	A	0.00061	0.00243628
2	47657062	.	G	C	8.24e-06	3.29593e-05
2	47657071	.	A	G	1.65e-05	6.59973e-05
2	47657072	.	A	G	8.24e-06	3.29593e-05
2	47657079	.	A	G	9.88e-05	0.000395102
2	47657082	.	T	C	8.24e-06	3.29593e-05
2	47672694	.	C	G	8.24e-06	3.29593e-05
2	47672703	.	A	G	8.24e-06	3.29593e-05
2	47672706	rs141295984	G	A	1.65e-05	6.59973e-05
2	47672711	.	C	T	8.24e-06	3.29593e-05
2	47672719	.	G	C	8.24e-06	3.29593e-05
2	47672724	.	T	C	8.24e-06	3.29593e-05
2	47672726	.	C	T	1.65e-05	6.59973e-05
2	47672731	.	A	C	2.47e-05	9.87939e-05
2	47672741	.	G	T	1.65e-05	6.59973e-05
2	47672748	.	C	G	8.24e-06	3.29593e-05
2	47672766	.	A	G	8.24e-06	3.29593e-05
2	47672770	.	A	T	8.24e-06	3.29593e-05
2	47672776	.	A	G	1.65e-05	6.59973e-05
2	47672777	.	C	T	8.24e-06	3.29593e-05
2	47672788	.	A	G	9.06e-05	0.000362318
2	47672790	.	G	A	8.24e-06	3.29593e-05
2	47672792	.	A	C	8.24e-06	3.29593e-05
2	47672799	.	A	G	8.24e-06	3.29593e-05
2	47690165	.	T	A	8.24e-06	3.29593e-05
2	47690166	.	G	C	4.12e-05	0.000164783
2	47690174	.	A	G	8.24e-06	3.29593e-05
2	47690180	.	A	G	7.41e-05	0.000296345
2	47690188	.	C	G	8.24e-06	3.29593e-05
2	47690192	.	T	C	8.24e-06	3.29593e-05
2	47690193	.	A	T	1.65e-05	6.59973e-05
2	47690201	.	C	T	8.24e-06	3.29593e-05
2	47690202	.	A	G	8.24e-06	3.29593e-05
2	47690218	.	A	C	8.24e-06	3.29593e-05
2	47690219	.	G	A	8.24e-06	3.29593e-05
2	47690220	.	T	G	8.24e-06	3.29593e-05
2	47690223	rs138049198	A	G	1.65e-05	6.59973e-05
2	47690236	.	A	G	8.24e-06	3.29593e-05
2	47690244	rs35107951	C	G	2.47e-05	9.87939e-05
2	47690245	.	T	G	1.65e-05	6.59973e-05
2	47690257	.	A	T	8.24e-06	3.29593e-05
2	47690261	.	A	T	8.24e-06	3.29593e-05
2	47690263	rs55653533	T	C	3.3e-05	0.000131989
2	47690264	.	C	T	8.24e-06	3.29593e-05
2	47690267	.	C	T	1.65e-05	6.59973e-05
2	47690268	.	A	G	8.24e-06	3.29593e-05
2	47690271	.	A	G	0.000124	0.000495846
2	47690272	.	A	G	1.65e-05	6.59973e-05
2	47690285	.	G	A	2.47e-05	9.87939e-05
2	47690288	rs148192104	A	G	2.47e-05	9.87939e-05
2	47690298	.	G	A	8.24e-06	3.29593e-05
2	47693795	.	A	G	8.24e-06	3.29593e-05
2	47693816	.	G	C	8.24e-06	3.29593e-05
2	47693825	.	G	A	8.24e-06	3.29593e-05
2	47693837	.	A	C	8.24e-06	3.29593e-05
2	47693839	.	A	T	8.24e-06	3.29593e-05
2	47693846	rs63750820	A	G	0.000115	0.000459868
2	47693849	rs63750330	T	C	0.000338	0.00135086
2	47693856	.	C	T	8.24e-06	3.29593e-05
2	47693861	.	A	G	8.24e-06	3.29593e-05
2	47693869	.	A	T	8.24e-06	3.29593e-05
2	47693881	.	T	C	8.24e-06	3.29593e-05
2	47693896	.	A	C	8.24e-06	3.29593e-05
2	47693903	.	T	C	4.12e-05	0.000164783
2	47693917	.	T	C	8.24e-06	3.29593e-05
2	47693918	.	C	T	8.24e-06	3.29593e-05
2	47693924	.	G	A	4.12e-05	0.000164783
2	47693926	.	A	G	8.24e-06	3.29593e-05
2	47693943	.	A	T	8.24e-06	3.29593e-05
2	47693947	.	G	A	8.24e-06	3.29593e-05
2	47698099	.	T	C	8.24e-06	3.29593e-05
2	47698108	rs61756466	T	C	0.0045	0.0177986
2	47698112	rs139920308	C	G	8.24e-06	3.29593e-05
2	47698117	.	T	A	8.24e-06	3.29593e-05
2	47698122	.	T	C	0.000346	0.0013828
2	47698123	.	G	A	1.65e-05	6.59973e-05
2	47698127	.	A	T	1.65e-05	6.59973e-05
2	47698132	rs55778204	A	G	0.000181	0.000723672
2	47698141	.	A	G	8.24e-06	3.29593e-05
2	47698151	.	A	G	8.24e-06	3.29593e-05
2	47698152	.	T	C	8.24e-06	3.29593e-05
2	47698157	.	A	C	8.24e-06	3.29593e-05
2	47698159	.	G	A	8.24e-06	3.29593e-05
2	47698166	.	A	G	8.24e-06	3.29593e-05
2	47698171	.	A	G	8.24e-06	3.29593e-05
2	47698172	rs149796110	T	C	0.000132	0.000527826
2	47698179	rs61756467	A	G	0.00192	0.00764322
2	47698182	.	A	C	8.24e-06	3.29593e-05
2	47698183	.	A	G	8.24e-06	3.29593e-05
2	47702168	.	T	C	3.3e-05	0.000131989
2	47702174	.	A	C	8.24e-06	3.29593e-05
2	47702178	.	A	G	8.24e-06	3.29593e-05
2	47702184	.	A	G	8.24e-06	3.29593e-05
2	47702191	rs147842583	A	G	0.000255	0.00101935
2	47702193	.	G	A	8.24e-06	3.29593e-05
2	47702194	.	A	C	8.24e-06	3.29593e-05
2	47702195	.	T	C	8.24e-06	3.29593e-05
2	47702196	.	G	A	8.24e-06	3.29593e-05
2	47702200	.	T	C	8.24e-06	3.29593e-05
2	47702202	.	G	A	8.24e-06	3.29593e-05
2	47702206	.	A	G	1.65e-05	6.59973e-05
2	47702208	.	C	G	8.24e-06	3.29593e-05
2	47702221	.	T	A	8.24e-06	3.29593e-05
2	47702223	.	A	G	1.65e-05	6.59973e-05
2	47702229	rs150980616	G	T	1.65e-05	6.59973e-05
2	47702234	.	C	T	4.12e-05	0.000164783
2	47702235	.	G	A	8.24e-06	3.29593e-05
2	47702241	.	A	C	4.12e-05	0.000164783
2	47702248	.	C	T	8.24e-06	3.29593e-05
2	47702251	.	C	G	4.12e-05	0.000164783
2	47702260	rs63749982	A	G	8.24e-06	3.29593e-05
2	47702265	.	C	G	8.24e-06	3.29593e-05
2	47702266	.	G	A	1.65e-05	6.59973e-05
2	47702270	.	A	C	8.24e-06	3.29593e-05
2	47702272	.	C	G	8.24e-06	3.29593e-05
2	47702286	.	G	A	1.65e-05	6.59973e-05
2	47702290	rs61756468	A	G	0.00129	0.00514338
[truncated: 49,894 more rows]

## Sheet: 1,000 SNVs
Chr	Pos	dbSNP	ref	alt	MAF
1	78958575	.	C	A	0.00033
1	78958770	rs76806235	C	T	0.000873
1	78958862	rs142013001	C	T	0.00028
1	78958863	rs12088246	G	A	0.014
1	78958893	rs116802591	G	A	0.00358
1	78959081	rs115994459	T	C	0.00129
1	78959117	.	T	C	0.000264
1	79002230	rs141195581	A	G	0.000264
1	79002304	rs140723645	A	G	0.00376
1	211545648	rs147675295	G	A	0.000189
1	211545671	.	A	C	0.000148
1	211545690	.	C	A	0.0011
1	211545869	.	A	C	0.000157
1	211545976	rs149314484	G	A	0.000264
1	211545993	rs139643718	C	T	0.000165
3	52436816	rs148624125	T	G	0.000239
3	52437748	rs34736117	A	C	0.00605
3	52437841	rs77722216	C	T	0.000206
3	52442055	rs140641333	G	A	0.000371
3	52442061	rs117382883	C	T	0.0011
3	52620591	rs141945644	G	A	0.000181
3	52643617	.	C	T	0.000165
3	52643673	.	C	T	0.000231
3	52643685	rs3755806	T	C	0.382
3	52643749	.	T	C	0.00028
3	160679624	rs142115583	C	T	0.000379
3	178952020	rs17849079	C	T	0.023
5	56168712	rs2229882	C	T	0.047
5	56177458	rs189290632	A	G	0.000257
5	56177582	.	T	C	0.000174
5	56177585	.	G	A	0.000141
5	56177615	.	T	C	0.000877
5	56177625	.	C	T	0.000248
5	56177692	rs56228802	G	C	0.000323
5	56177743	rs832582	G	A	0.764
5	56177843	rs45556841	C	G	0.015
5	56177857	.	A	G	0.00398
5	56177913	.	C	G	0.00244
5	56178111	rs3822625	A	G	0.072
5	56178114	rs146112116	C	T	0.00118
5	67522698	rs73768883	A	G	0.00157
5	67522722	rs706713	C	T	0.312
6	152265432	.	G	A	0.000412
6	152265443	rs77797873	A	G	0.000964
6	152265480	rs78574022	G	A	0.00105
6	152265522	rs1801132	G	C	0.736
7	55224338	rs2302536	G	A	0.00147
7	55238087	rs10258429	C	T	0.083
7	55238147	rs17336988	G	A	0.013
7	55270272	rs140117937	C	T	0.000247
7	55273144	rs149174093	A	C	0.000181
7	55273162	rs41321844	G	A	0.000865
7	151845701	rs149554388	C	T	0.000173
7	151845766	.	G	A	0.00033
7	151845989	rs142711314	C	T	0.000165
7	151846114	.	A	G	0.000209
7	151849933	.	C	A	0.000733
7	151853090	rs147168446	G	A	0.00128
7	151853259	.	G	A	0.000428
7	151859420	rs148366561	C	T	0.00132
7	151859495	rs115580901	C	G	0.000675
7	151859523	rs140482040	G	A	0.00293
7	151859682	.	C	T	0.000305
7	151859683	rs74483926	G	A	0.048
7	151859751	rs138353962	G	A	0.00444
7	151859899	rs148585727	G	A	0.00253
7	151860023	rs78004519	A	G	0.00213
7	151860230	rs142835638	G	C	0.00451
7	151860267	rs146083360	A	C	0.000264
7	151860284	.	A	C	0.000148
7	151860363	rs139153777	C	T	0.000189
7	151860622	.	T	C	0.000321
7	151860654	rs148801464	T	C	0.000189
7	151860731	rs139610952	G	A	0.000297
7	151860796	rs144248018	G	A	0.000173
7	151873400	rs138871839	A	T	0.000544
7	151873473	rs141345566	G	A	0.000148
7	151873488	.	G	T	0.000313
7	151873595	rs150519030	A	G	0.00114
7	151873853	rs6464211	C	T	0.249
7	151874036	rs138845109	T	A	0.000865
7	151874081	rs141305805	G	A	0.000181
7	151874498	rs10252263	C	T	0.07
7	151874580	rs61730547	A	G	0.00275
7	151874581	rs149373512	G	C	0.00684
7	151874589	.	T	G	0.000362
7	151874709	rs139770288	C	T	0.00047
7	151874751	rs149388680	C	T	0.000222
7	151877980	.	A	G	0.000297
7	151878278	rs140432708	C	T	0.000667
7	151878292	rs61730540	T	G	0.000601
7	151878431	.	C	T	0.000297
7	151878670	rs140719911	T	A	0.000667
7	151878872	rs141338021	A	T	0.000577
7	151878923	rs6951159	T	C	0.00291
7	151878993	rs61730539	T	G	0.00251
7	151879262	rs144021585	T	C	0.000585
7	151879311	.	T	G	0.000157
7	151879314	rs149026515	G	C	0.000494
7	151879358	rs142070663	G	C	0.00185
7	151879434	.	G	A	0.000148
7	151879489	.	A	G	0.000247
7	151879501	.	C	A	0.00033
7	151879584	rs61730538	T	C	0.00939
7	151879590	rs113994996	T	C	0.000437
7	151945656	rs182856324	A	T	0.000313
7	151962257	rs62478357	C	T	0.102
7	151962265	.	C	T	0.102
7	151962269	.	C	T	0.00344
7	151970881	.	A	G	0.000181
8	124518736	rs147310376	G	A	0.000165
8	128750680	.	A	C	0.012
8	128750757	rs140182565	G	C	0.000338
10	8115830	rs138679257	C	T	0.000659
10	8115837	.	G	A	0.000165
10	8115908	rs11567941	G	A	0.03
10	43596033	rs192489011	G	A	0.00101
10	43596058	rs151267865	G	A	0.000157
10	43597857	rs142345108	C	T	0.000206
10	43597920	rs141290380	C	T	0.000486
10	43601913	rs149926238	C	A	0.000173
10	43606829	.	G	A	0.000305
10	43610085	rs55862116	C	T	0.00113
10	43610100	rs145122337	G	A	0.000272
10	123325034	rs1047101	C	T	0.00798
10	123325158	rs56226109	G	A	0.00494
11	9608330	rs148751172	G	A	0.000387
11	44129386	rs4755779	A	G	0.00423
11	44129463	.	G	A	0.000206
11	44129522	rs140075817	T	G	0.000338
11	44129526	rs35455466	C	T	0.004
11	44129644	.	C	T	0.000379
11	44146484	rs146098187	C	T	0.000305
11	108141957	rs149096247	T	G	0.0047
11	108141958	.	T	G	0.000531
11	108141988	rs139552233	T	C	0.00124
11	108143456	rs1800057	C	G	0.017
11	108170506	rs1800059	A	C	0.00202
11	108236070	.	C	T	0.000288
12	52369191	rs114638064	C	T	0.000181
12	52374844	.	C	G	0.03
12	52374851	.	A	G	0.00197
12	52374856	.	T	G	0.00229
12	52374861	.	A	G	0.000387
12	52374870	rs148283590	T	G	0.00402
12	56481735	rs77365107	G	C	0.00325
12	56481775	rs78663322	A	G	0.011
12	56490484	.	G	A	0.000346
12	56494991	rs2271189	G	A	0.341
12	56494998	rs773123	A	T	0.091
12	56495023	rs2271188	G	A	0.000774
12	56495034	rs150312718	G	A	0.000972
12	56495621	rs11171743	G	A	0.000313
12	56495698	.	G	A	0.000313
12	69233215	rs769412	A	G	0.057
12	69233249	.	A	G	0.000141
12	69233367	.	A	G	0.000174
13	32893344	rs28897700	A	G	0.00107
13	32906890	rs34355306	A	G	0.00136
13	32906973	.	C	A	0.000148
13	32906977	rs55919657	A	G	0.000297
13	32906980	rs1801439	A	G	0.051
13	32906983	.	G	A	0.00314
13	32907000	rs56403624	A	G	0.000239
13	32907010	rs11571641	A	C	0.000288
13	32907102	.	C	T	0.011
13	32907129	rs28897708	T	C	0.000717
13	32907259	rs55986646	G	A	0.000231
13	32907359	rs80358457	A	C	0.000222
13	32907401	rs56328701	G	C	0.000404
13	32907403	rs11571642	T	C	0.00214
13	32907407	rs28897710	A	G	0.00227
13	32907413	rs75419644	T	C	0.000486
13	32910630	rs55816687	A	T	0.000502
13	32910721	rs1801499	T	C	0.052
13	32910842	rs11571653	A	G	0.000313
13	32911030	rs11571654	A	C	0.000807
13	32911042	rs80359785	A	G	0.000148
13	32911278	rs2227943	T	C	0.000898
13	32911375	rs11571655	G	A	0.000783
13	32911411	rs45525041	G	A	0.000445
13	32911418	rs144862123	T	A	0.00075
13	32911419	rs11571656	C	T	0.00075
13	32911452	rs2227944	A	T	0.00089
13	32911463	rs1799944	A	G	0.053
13	32911547	rs55638633	C	G	0.000165
13	32911756	rs36060526	T	C	0.00232
13	32911888	rs1801406	A	G	0.293
13	32911912	rs118093942	T	C	0.000247
13	32911937	rs80358589	A	G	0.000214
13	32912007	rs80358600	C	T	0.00138
13	32912008	rs1799952	G	A	0.00296
13	32912299	rs543304	T	C	0.176
13	32912361	rs41293485	G	A	0.000835
13	32912560	rs28897724	G	A	0.00303
13	32912563	rs140556653	A	C	0.000148
13	32912582	rs56248502	A	C	0.00171
13	32912679	rs55969723	A	G	0.000494
13	32912733	rs70953664	C	T	0.000693
13	32912750	rs28897727	G	T	0.00671
13	32913070	.	A	G	0.000157
13	32913077	rs28897728	G	A	0.00042
13	32913173	rs2219594	C	A	0.000725
13	32913178	rs28897730	A	G	0.000255
13	32913271	rs80358703	A	C	0.000404
13	32913562	rs56087561	A	C	0.000214
13	32913587	rs80358731	G	A	0.000528
13	32913690	rs55639415	C	T	0.00047
13	32913691	rs28897734	C	T	0.00443
13	32913804	rs80358755	G	A	0.000305
13	32913910	rs34351119	A	G	0.00232
13	32913958	rs76469517	T	A	0.000288
13	32913965	.	G	C	0.00591
13	32914127	rs55996097	G	A	0.000214
13	32914132	rs11571657	T	G	0.000758
13	32914168	.	T	G	0.00813
13	32914196	rs4987048	G	A	0.00166
13	32914236	rs4987117	C	T	0.018
13	32914277	rs79538375	A	G	0.000956
13	32914371	rs56157628	G	A	0.00014
13	32914478	rs80358833	G	A	0.000519
13	32914592	rs1799954	C	T	0.00323
13	32914723	.	G	C	0.000165
13	32914814	rs55794205	C	T	0.000568
13	32914815	rs35029074	G	A	0.00127
13	32914817	rs79456940	G	A	0.000272
13	32914839	rs55953736	A	G	0.00137
13	32914904	rs11571659	G	T	0.000799
13	32914947	rs80358881	C	A	0.000338
13	32915240	rs80358899	A	G	0.000181
13	32929140	rs55977008	C	A	0.000428
13	32929309	rs4986860	A	G	0.00306
13	32937526	rs80359065	G	T	0.000824
13	32953550	rs11571769	G	A	0.00782
13	32968980	rs1799968	T	G	0.000519
13	32972493	rs11571832	A	G	0.000157
13	32972626	rs11571833	A	T	0.00701
13	32972760	rs28897762	G	A	0.00147
13	32972771	rs56309455	C	T	0.000362
16	68835695	.	A	G	0.000157
16	68835713	.	G	A	0.000264
16	68835733	rs116542018	A	G	0.00104
16	68835754	rs1801023	G	A	0.00391
17	7577035	rs72661120	T	C	0.000264
17	7579472	rs1042522	G	C	0.659
17	7579548	rs1800371	G	A	0.00171
17	7579579	rs1800370	C	T	0.013
17	7579596	rs35117667	G	A	0.0025
17	7579619	rs17883323	G	T	0.066
17	15964964	.	C	T	0.000395
17	15968887	rs7210057	T	C	0.0055
17	15973547	rs143125039	C	T	0.000148
17	15973554	.	T	C	0.000206
17	15973663	rs138703984	G	A	0.000338
17	15983875	.	T	G	0.00538
17	15983887	rs189691323	C	T	0.000988
17	15983898	rs139446647	T	C	0.00909
17	16004686	.	T	C	0.000181
17	16004689	rs2285581	A	T	0.000214
17	16004741	rs61320754	C	G	0.00163
17	16004809	rs139942816	G	A	0.00139
17	16004888	rs61754982	C	G	0.00119
17	16005004	.	C	T	0.000214
17	37864729	rs4252613	C	G	0.00273
17	37871674	.	C	G	0.000371
17	37872095	rs61737967	C	T	0.000264
17	37879762	rs903506	G	A	0.603
17	37879780	.	C	G	0.00101
17	37881114	.	G	A	0.00116
17	37883141	rs140272156	G	A	0.00105
17	37884159	rs141627242	T	C	0.000165
17	37884176	rs55943169	C	A	0.00536
17	37884234	rs4252657	C	T	0.00028
17	41223091	rs70953660	G	A	0.000214
17	41223119	rs28897693	T	C	0.00129
17	41243835	rs28897688	G	A	0.000165
17	41243840	rs28897687	A	C	0.000239
17	41244000	rs16942	T	C	0.348
17	41244130	rs2227945	T	C	0.00311
17	41244246	rs41293447	C	T	0.000157
17	41244252	rs80357201	G	A	0.000255
17	41244429	rs4986852	C	T	0.013
17	41244435	rs16941	T	C	0.343
17	41244465	rs80357459	C	T	0.000173
17	41244524	rs1800704	C	T	0.000857
17	41244526	rs56321129	T	C	0.000214
17	41244734	rs80356851	T	C	0.000494
17	41244815	rs1800740	T	C	0.000848
17	41244936	rs799917	G	A	0.41
17	41244982	rs80356892	A	G	0.00152
17	41245027	rs1800709	G	A	0.00173
17	41245071	rs28897683	G	T	0.000181
17	41245197	rs55914168	G	A	0.000165
17	41245237	rs16940	A	G	0.342
17	41245381	rs4986845	T	C	0.000568
17	41245439	rs4986844	T	C	0.000519
17	41245466	rs1799949	G	A	0.348
17	41245471	rs4986850	C	T	0.057
17	41245577	rs28897679	T	C	0.00217
17	41245900	rs56012641	T	G	0.000272
17	41246061	rs28897677	C	T	0.00047
17	41246062	rs28897676	G	A	0.000173
17	41246092	rs55906931	A	G	0.000297
17	41246121	rs55720177	T	C	0.00028
17	41246411	rs56128296	A	C	0.000445
17	41246481	rs1799950	T	C	0.044
17	41246483	rs41286292	C	T	0.000189
17	41246512	rs80357015	G	A	0.000214
17	41246567	rs1800063	T	C	0.000848
17	41246725	rs8176153	C	T	0.000667
17	41246783	rs62625299	C	T	0.000346
17	75398265	rs61744333	C	T	0.00196
17	75398290	.	C	T	0.000372
17	75398332	rs78745349	C	T	0.000878
17	75398341	.	G	T	0.000505
17	75398417	.	A	C	0.000248
17	75398418	.	G	C	0.000248
17	75398498	.	C	T	0.081
17	75471762	rs312821	G	A	0.021
17	75471802	.	G	C	0.00039
17	75471841	.	G	A	0.000149
19	8987183	.	G	T	0.000331
19	9008277	.	G	A	0.00189
19	9045711	rs80038800	C	T	0.00178
19	9045786	rs150345196	C	T	0.00019
19	9045821	rs61744216	G	A	0.029
19	9045874	.	G	T	0.000215
19	9045893	.	T	G	0.00024
19	9045897	rs61741223	G	T	0.00531
19	9046158	.	G	A	0.000207
19	9046186	rs141108729	T	G	0.00158
19	9046211	.	C	T	0.000157
19	9046271	rs144987884	G	A	0.000215
19	9046305	.	T	G	0.000537
19	9046601	.	C	T	0.000314
19	9046871	.	G	A	0.000157
19	9046876	rs4804378	G	T	0.19
19	9046885	rs62118304	T	C	0.00395
19	9046966	rs61742691	T	C	0.00136
19	9047147	.	G	T	0.000289
19	9047259	.	T	C	0.00103
19	9047267	rs10410169	C	T	0.258
19	9047305	rs10415818	G	A	0.257
19	9047323	rs73495726	G	T	0.000298
19	9047468	.	G	A	0.000141
19	9047475	.	C	T	0.00196
19	9047860	rs145529785	A	G	0.000232
19	9047901	rs148426011	T	A	0.000439
19	9047938	rs188945880	T	G	0.00019
19	9047997	.	C	T	0.00029
19	9048018	rs183495511	G	T	0.00019
19	9048035	rs10417358	G	C	0.258
19	9048093	rs61746946	T	C	0.00132
19	9048143	.	G	T	0.000157
19	9048149	.	G	C	0.000157
19	9048151	.	T	A	0.000157
19	9048170	rs10417600	G	A	0.258
19	9048281	.	G	T	0.000405
19	9048320	rs56334501	C	T	0.19
19	9048334	.	G	A	0.000166
19	9048335	rs181023919	G	T	0.00631
19	9048342	rs10854118	C	T	0.41
19	9048362	.	A	G	0.00102
19	9048366	rs184817144	T	C	0.000563
19	9048421	rs56194405	T	C	0.19
19	9048563	rs146750749	T	C	0.00333
19	9048845	.	C	T	0.00113
19	9048895	rs2012761	A	C	0.115
19	9048912	.	G	A	0.000298
19	9049105	rs186765442	A	G	0.000298
19	9049149	rs12461007	G	A	0.265
19	9049224	rs189305878	T	C	0.000637
19	9049322	rs61738391	G	A	0.00532
19	9049398	rs149152745	C	T	0.000207
19	9049521	rs61742962	G	T	0.00318
19	9049618	rs182423241	A	C	0.000281
19	9049655	.	G	A	0.000198
19	9049675	.	C	T	0.000149
19	9049726	rs11670328	G	A	0.287
19	9049732	.	C	A	0.000356
19	9049745	rs115307391	G	A	0.00103
19	9049790	.	G	A	0.000306
19	9049809	.	G	A	0.000943
19	9049910	rs56307190	C	T	0.19
19	9050047	.	T	C	0.000256
19	9050059	.	C	A	0.000289
19	9050081	.	C	T	0.000635
19	9050111	rs11670461	G	T	0.00131
19	9050152	rs191273920	G	A	0.000281
19	9056264	rs73495736	T	G	0.0017
19	9056330	rs117690342	A	G	0.000231
19	9056513	.	G	A	0.000314
19	9056756	rs61732918	G	C	0.00312
19	9056800	.	G	A	0.000157
19	9056930	rs918535	T	G	0.278
19	9056941	rs10410136	A	G	0.264
19	9056958	.	G	C	0.00043
19	9056982	rs11670318	G	A	0.286
19	9056989	rs4804381	C	G	0.19
19	9057037	.	A	C	0.000166
19	9057038	.	G	A	0.000348
19	9057098	rs61744612	T	C	0.00437
19	9057123	.	C	T	0.000356
19	9057155	rs147974185	A	C	0.00019
19	9057177	rs185322740	G	T	0.00838
19	9057321	.	C	A	0.000298
19	9057327	.	G	A	0.000165
19	9057408	rs1423051	A	G	0.905
19	9057436	.	G	A	0.00146
19	9057468	rs78494460	T	A	0.024
19	9057687	rs1895364	A	G	0.872
19	9057704	rs12984130	G	T	0.286
19	9057721	rs2216662	C	T	0.456
19	9057734	.	A	G	0.000166
19	9057750	rs12982113	T	A	0.293
19	9057794	rs143428939	G	A	0.00376
19	9057880	rs150759354	T	A	0.000199
19	9057936	rs192043112	G	A	0.00164
19	9058188	.	G	A	0.000141
19	9058340	rs7260131	C	T	0.0011
19	9058404	.	G	T	0.000662
19	9058489	.	T	C	0.000149
19	9058497	.	G	A	0.000232
19	9058523	rs144603252	G	A	0.000157
19	9058593	.	G	T	0.000306
19	9058624	rs11878666	G	A	0.192
19	9058828	rs184382497	A	C	0.000596
19	9058855	rs73495742	C	T	0.00148
19	9058888	rs61995681	C	T	0.00222
19	9058907	rs1833777	G	C	0.383
19	9058916	.	C	T	0.00132
19	9058942	rs1833778	C	T	0.455
19	9059082	.	C	A	0.00295
19	9059083	.	T	A	0.000513
19	9059114	rs151078525	T	G	0.0011
19	9059159	rs12462651	T	G	0.112
19	9059162	rs78704866	T	C	0.00421
19	9059181	rs12459532	G	A	0.038
19	9059185	.	A	G	0.000207
19	9059232	rs12710265	T	C	0.278
19	9059307	rs12461695	C	T	0.112
19	9059329	.	G	A	0.000248
19	9059415	rs28442218	T	C	0.0015
19	9059425	.	T	C	0.000248
19	9059459	.	G	T	0.00024
19	9059799	.	A	T	0.000314
19	9059827	rs76869876	A	G	0.00879
19	9059912	.	G	A	0.000149
19	9060059	rs12977368	A	C	0.277
19	9060085	rs4804382	C	T	0.198
19	9060118	.	C	A	0.00019
19	9060125	rs12972088	G	A	0.285
19	9060128	rs61734212	G	C	0.00384
19	9060416	rs61747881	G	A	0.00438
19	9060420	.	G	A	0.000289
19	9060541	rs11882256	C	T	0.322
19	9060548	.	T	C	0.00062
19	9060567	rs142397976	G	C	0.00107
19	9060572	rs56405542	G	A	0.198
19	9060605	rs2194168	G	A	0.872
19	9060656	rs2216663	C	T	0.252
19	9060684	.	G	T	0.000157
19	9060774	rs61731848	A	G	0.00866
19	9060915	rs59168469	C	T	0.039
19	9060950	.	C	T	0.000289
19	9061008	rs138593375	G	A	0.000339
19	9061013	.	G	A	0.000182
19	9061053	rs114396204	G	A	0.00384
19	9061098	rs141593605	G	C	0.000273
19	9061145	rs10416799	C	T	0.00172
19	9061351	rs112387091	T	C	0.00252
19	9061453	.	C	T	0.000207
19	9061498	.	C	T	0.000298
19	9061510	rs191493394	G	T	0.000372
19	9061537	.	C	T	0.00117
19	9061559	rs1423052	C	G	0.315
19	9061560	rs56807558	G	A	0.00843
19	9061716	.	G	A	0.000174
19	9061745	.	T	G	0.00336
19	9061797	rs56971020	G	A	0.00299
19	9061910	rs74475452	C	T	0.000596
19	9062094	.	G	T	0.000141
19	9062166	rs192385732	A	G	0.00024
19	9062180	rs150597836	G	A	0.000984
19	9062183	rs118104593	G	C	0.00562
19	9062261	.	T	A	0.00086
19	9062303	rs182106491	T	G	0.000347
19	9062544	rs2547063	T	G	0.877
19	9062601	.	G	A	0.00043
19	9062603	rs144662796	A	G	0.000984
19	9062612	.	A	G	0.000182
19	9062614	.	G	A	0.00024
19	9062622	rs76296486	G	A	0.00541
19	9062631	.	A	C	0.00112
19	9062847	rs79203775	A	G	0.013
19	9063098	.	T	C	0.000637
19	9063219	rs150000196	G	C	0.000975
19	9063428	rs149201474	C	T	0.000414
19	9063515	.	T	G	0.173
19	9063517	.	A	G	0.00418
19	9063529	.	A	G	0.000141
19	9063571	.	A	G	0.000165
19	9063627	rs143337869	C	T	0.000289
19	9063645	rs151338960	T	C	0.000984
19	9063675	.	G	A	0.000355
19	9063713	.	A	G	0.000174
19	9063784	.	C	T	0.00024
19	9063816	.	G	C	0.000165
19	9063892	.	G	A	0.000141
19	9063897	.	G	C	0.000339
19	9063935	rs2252675	G	A	0.252
19	9063946	.	T	C	0.000198
19	9063950	.	T	C	0.000265
19	9063951	rs144610010	C	T	0.000141
19	9064029	.	G	A	0.000223
19	9064151	rs75494081	G	A	0.00619
19	9064226	.	G	T	0.000182
19	9064272	.	G	A	0.00019
19	9064277	rs117968098	A	G	0.0035
19	9064362	.	G	T	0.000471
19	9064367	rs79706665	T	G	0.00685
19	9064372	rs73495749	A	G	0.00024
19	9064376	rs150330701	C	T	0.000496
19	9064517	rs188578890	T	C	0.000207
19	9064562	rs117552735	C	T	0.012
19	9064596	.	G	A	0.000323
19	9064698	.	C	T	0.000157
19	9064772	.	T	A	0.000331
19	9064825	rs116088176	T	C	0.00175
19	9064913	rs79087669	G	A	0.00383
19	9064921	rs113128220	C	A	0.000174
19	9064986	rs188139596	G	A	0.000232
19	9065094	.	A	C	0.00139
19	9065182	.	C	T	0.000298
19	9065203	rs62118307	T	C	0.117
19	9065404	rs74729485	T	C	0.00397
19	9065510	rs1867692	G	A	0.117
19	9065518	.	T	C	0.000248
19	9065529	.	G	T	0.000298
19	9065551	rs181567660	T	C	0.0039
19	9065594	rs186982217	G	A	0.00108
19	9065596	rs142847041	T	C	0.00108
19	9065619	rs12608687	G	C	0.000471
19	9065664	rs190229935	A	G	0.000413
19	9065867	.	A	G	0.000206
19	9065890	.	C	T	0.000198
19	9066001	rs151074528	T	C	0.000719
19	9066029	.	G	A	0.000174
19	9066045	rs182429535	G	A	0.000339
19	9066083	rs114436811	G	C	0.00169
19	9066132	rs73495751	G	A	0.0086
19	9066140	rs79063508	T	G	0.053
19	9066141	.	A	G	0.00024
19	9066188	.	G	A	0.000306
19	9066259	rs17000770	T	C	0.364
19	9066304	.	C	T	0.000571
19	9066330	.	G	A	0.000207
19	9066389	.	C	T	0.000504
19	9066390	rs11667414	G	A	0.014
19	9066469	.	T	C	0.000232
19	9066681	.	G	T	0.000198
19	9066759	rs28752016	G	T	0.00173
19	9066783	rs186224604	G	A	0.000173
19	9066804	rs146835002	T	A	0.000372
19	9066832	.	C	T	0.000603
19	9066874	rs12609150	G	T	0.198
19	9066963	.	G	T	0.000223
19	9066965	rs191423546	A	G	0.00104
19	9067022	.	T	G	0.099
19	9067024	.	A	G	0.00183
19	9067025	.	A	G	0.000207
19	9067290	rs146629766	G	C	0.000231
19	9067653	.	C	T	0.001
19	9067739	rs192277439	G	C	0.00116
19	9067877	.	C	T	0.00029
19	9067890	.	G	T	0.00151
19	9067935	.	G	T	0.00387
19	9067997	.	T	C	0.000711
19	9068045	rs140251972	T	G	0.000934
19	9068085	.	G	A	0.000513
19	9068098	.	C	G	0.000579
19	9068099	.	T	C	0.00024
19	9068184	rs148020046	G	A	0.000306
19	9068239	rs7252882	G	A	0.00145
19	9068310	.	G	A	0.000141
19	9068364	rs61750932	G	A	0.00127
19	9068374	rs61732552	A	G	0.029
19	9068458	rs150142305	A	T	0.00546
19	9068481	rs138789774	T	A	0.000686
19	9068498	rs113113198	A	G	0.00165
19	9068601	.	G	T	0.00019
19	9068675	.	A	G	0.00067
19	9068692	.	T	C	0.000182
19	9068860	rs147440596	T	C	0.000198
19	9068951	.	T	A	0.00014
19	9068964	.	G	A	0.000611
19	9068993	.	T	C	0.000173
19	9069108	.	A	G	0.000149
19	9069170	rs184942657	C	T	0.000421
19	9069183	.	T	C	0.000157
19	9069265	.	G	A	0.000206
19	9069289	.	C	T	0.000628
19	9069303	rs181693567	A	G	0.00151
19	9069464	.	G	A	0.00029
19	9069507	rs144202009	G	T	0.00855
19	9069551	rs79893793	C	T	0.00447
19	9069568	.	G	A	0.00029
19	9069614	.	G	A	0.000281
19	9069660	rs74872724	G	A	0.00171
19	9069717	.	G	T	0.000141
19	9069792	rs1862458	G	A	0.198
19	9069823	rs1862459	T	C	0.00353
19	9069825	rs80198285	G	T	0.000654
19	9069843	.	A	G	0.000314
19	9069865	.	T	C	0.000248
19	9069892	rs1862460	A	C	0.213
19	9069911	.	G	A	0.000207
19	9069958	rs61747477	G	A	0.00233
19	9070080	.	G	A	0.00067
19	9070152	rs139721271	G	A	0.000289
19	9070186	rs1559171	C	T	0.00561
19	9070194	rs1344572	A	G	0.931
19	9070225	rs1559172	G	C	0.828
19	9070233	rs144383443	G	T	0.000991
19	9070249	rs141095948	G	T	0.000603
19	9070264	rs61732905	A	C	0.00713
19	9070277	rs144870176	C	A	0.00745
19	9070331	rs186109841	C	T	0.00076
19	9070402	rs12150888	G	T	0.245
19	9070430	rs75529002	T	G	0.00744
19	9070720	rs114448739	A	C	0.00433
19	9070776	rs190937142	A	G	0.000298
19	9070837	rs2547067	G	A	0.829
19	9070873	rs79202331	A	G	0.00826
19	9070912	rs112717151	G	A	0.00252
19	9071167	.	C	T	0.00121
19	9071179	rs138208562	C	T	0.000272
19	9071180	.	G	A	0.00033
19	9071291	.	T	C	0.000165
19	9071350	rs150619166	T	C	0.00107
19	9071401	rs182936649	G	A	0.00164
19	9071423	.	T	G	0.033
19	9071464	.	G	A	0.00169
19	9071562	rs116866749	C	T	0.027
19	9071579	.	T	G	0.000686
19	9071596	rs146343030	G	T	0.00972
19	9071650	.	C	T	0.000165
19	9071763	rs10422567	T	A	0.829
19	9071834	rs17000803	G	C	0.198
19	9071857	rs139609145	T	C	0.000612
19	9071905	.	T	C	0.000215
19	9071907	rs192512106	A	G	0.000314
19	9071916	rs35346115	G	A	0.022
19	9071924	rs17000805	G	A	0.015
19	9071945	rs146107844	T	C	0.000141
19	9071983	rs182388324	C	T	0.000157
19	9072221	rs66498329	G	A	0.198
19	9072290	.	A	G	0.000232
19	9072296	rs7254970	G	T	0.242
19	9072313	rs2121133	A	G	0.252
19	9072387	.	C	G	0.000447
19	9072409	.	A	G	0.00019
19	9072471	rs148798972	T	C	0.000232
19	9072509	.	A	G	0.000157
19	9072510	.	C	T	0.000381
19	9072517	.	G	T	0.000157
19	9072561	rs184811119	G	A	0.0031
19	9072599	.	T	C	0.00076
19	9072637	rs112564142	T	C	0.000686
19	9072742	rs2591590	T	C	0.252
19	9072745	rs139476931	T	C	0.000975
19	9072875	rs73009098	G	A	0.167
19	9072886	rs144194458	G	C	0.00436
19	9072964	rs192030563	T	C	0.000198
19	9072975	rs17000816	G	A	0.167
19	9073300	rs116257308	C	A	0.000347
19	9073352	.	T	C	0.000364
19	9073365	rs189297691	A	G	0.000182
19	9073638	.	C	T	0.000645
19	9073678	rs115311327	C	G	0.00446
19	9073817	rs144982930	C	T	0.00758
19	9073887	rs143200674	G	T	0.000852
19	9073888	rs76873427	C	T	0.023
19	9074017	rs115553479	A	G	0.0014
19	9074045	rs58705921	G	C	0.00235
19	9074074	rs186361868	G	A	0.000207
19	9074265	rs10406209	G	A	0.238
19	9074654	rs146127028	G	A	0.000984
19	9074697	.	G	A	0.000835
19	9074709	rs139851671	T	A	0.00072
19	9074765	rs77727786	C	T	0.00386
19	9074770	.	C	G	0.000182
19	9074826	rs73495759	G	A	0.000248
19	9074950	rs2591591	G	T	0.26
19	9074957	rs115596454	T	C	0.00385
19	9075003	rs185904195	G	C	0.000265
19	9075021	rs17000819	G	A	0.015
19	9075064	.	T	C	0.000463
19	9075200	.	A	G	0.00147
19	9075217	rs2547068	T	A	0.262
19	9075242	.	C	T	0.000505
19	9075292	.	T	A	0.000422
19	9075346	rs2591592	T	A	0.515
19	9075356	.	T	C	0.000174
19	9075370	rs148585362	T	C	0.00336
19	9075387	.	A	T	0.000521
19	9075473	rs113458367	T	A	0.00165
19	9075480	.	T	C	0.000157
19	9075492	rs147760980	G	A	0.00164
19	9075528	rs190975208	G	A	0.00024
19	9075565	rs17000836	C	T	0.11
19	9075584	rs2547069	T	A	0.251
19	9075635	rs2547070	G	A	0.251
19	9075737	rs2547071	T	C	0.418
19	9075800	.	G	C	0.000306
19	9075813	.	C	T	0.000149
19	9075885	.	C	T	0.000182
19	9075935	.	A	G	0.000661
19	9075969	rs2591593	C	T	0.262
19	9075970	.	C	A	0.000636
19	9075988	.	T	C	0.000297
19	9075994	.	G	A	0.000223
19	9076006	rs145105175	A	G	0.00117
19	9076083	rs2547072	G	A	0.262
19	9076159	rs150952426	G	A	0.00176
19	9076163	rs2547073	C	T	0.262
19	9076204	.	T	G	0.00062
19	9076293	rs140849516	T	C	0.00627
19	9076400	rs150138438	C	T	0.00053
19	9076509	rs145672201	G	A	0.000695
19	9076523	.	G	C	0.000174
19	9076546	rs191804178	G	A	0.00163
19	9076628	.	A	G	0.00175
19	9076728	rs2591594	C	T	0.262
19	9076858	rs2547074	C	T	0.262
19	9076877	rs145641827	C	T	0.000239
19	9076929	rs2547075	T	G	0.262
19	9076950	rs2547076	C	A	0.262
19	9076991	rs2591595	C	T	0.262
19	9077015	.	G	T	0.000661
19	9077057	.	A	G	0.000661
19	9077060	rs2591596	C	T	0.262
19	9077071	rs142874874	T	G	0.000983
19	9077196	rs7254941	C	T	0.077
19	9077258	rs192955451	G	A	0.00024
19	9077264	rs1862461	T	G	0.263
19	9077276	rs185620805	G	A	0.000199
19	9077310	rs115357342	A	T	0.000232
19	9077315	.	G	A	0.000273
19	9077331	rs143304016	G	A	0.000985
19	9077436	rs1862462	G	A	0.263
19	9077544	.	G	A	0.000265
19	9077581	rs73011014	G	T	0.167
19	9077599	rs180762685	C	T	0.000347
19	9077623	.	C	G	0.000322
19	9077664	.	T	C	0.000248
19	9077783	.	C	T	0.000662
19	9077803	rs2591597	T	C	0.263
19	9082456	rs183524392	G	T	0.00908
19	9082521	.	C	A	0.000331
19	9082524	rs188866432	G	A	0.000679
19	9082541	rs193108124	G	A	0.000654
19	9082548	rs114452591	C	T	0.00534
19	9082634	.	T	C	0.000463
19	9082650	rs77653921	T	G	0.00691
19	9082798	.	G	A	0.000479
19	9082851	rs74801182	G	A	0.00695
19	9082893	.	T	C	0.000537
19	9082904	.	C	A	0.000628
19	9082964	.	T	G	0.00217
19	9083102	.	C	T	0.000902
19	9083124	rs12608495	G	A	0.228
19	9083143	rs7245949	G	A	0.291
19	9083174	rs7245960	G	A	0.291
19	9083314	rs10407623	G	A	0.00686
19	9083317	rs75106663	G	T	0.000794
19	9083427	rs1609453	A	G	0.202
19	9083433	rs139334032	A	G	0.00612
19	9083457	rs17000886	C	T	0.195
19	9083471	.	T	C	0.000215
19	9083489	.	A	C	0.000505
19	9083576	rs10402538	C	T	0.00688
19	9083626	.	G	C	0.000257
19	9083728	rs186780704	G	A	0.00113
19	9083751	rs75665802	C	T	0.00156
19	9083790	rs10402994	C	T	0.00693
19	9083791	rs60106152	G	A	0.122
19	9083821	rs115267382	A	G	0.0034
19	9083869	.	G	A	0.000356
19	9083936	.	A	G	0.000323
19	9083944	rs144088703	G	A	0.00237
19	9084057	.	G	T	0.000149
19	9084173	.	C	G	0.000644
19	9084183	rs1609460	G	A	0.486
19	9084197	rs28595701	T	G	0.00696
19	9084204	rs79222822	T	G	0.00297
19	9084216	rs1609459	T	C	0.291
19	9084233	rs28703580	C	T	0.00697
19	9084299	rs1609458	T	C	0.487
19	9084318	rs141067420	A	T	0.000206
19	9084427	rs80163264	G	A	0.00149
19	9084481	rs28641623	C	T	0.00693
19	9084514	rs182082757	G	A	0.000571
19	9084614	rs186519486	C	A	0.000579
19	9084641	.	T	C	0.000165
19	9084696	rs151239264	C	A	0.000538
19	9084710	rs189778335	A	G	0.000811
19	9084807	rs10401312	T	C	0.00692
19	9084814	.	C	T	0.000174
19	9084860	.	T	C	0.000298
19	9084953	rs10410933	C	A	0.00687
19	9085004	rs11085805	T	C	0.195
19	9085105	.	A	G	0.000405
19	9085145	.	C	T	0.000165
19	9085342	.	C	T	0.000265
19	9085367	rs10407633	T	C	0.000149
19	9085414	rs183496438	G	A	0.00344
19	9085441	rs188340163	G	C	0.000298
19	9085507	rs193201565	T	C	0.000596
19	9085601	.	C	A	0.000257
19	9085674	rs113184876	T	C	0.00113
19	9085923	.	A	C	0.000281
19	9085949	rs111232043	C	T	0.00113
19	9085958	rs1108380	A	G	0.122
19	9085966	rs150437484	C	G	0.000165
19	9086012	.	T	G	0.000339
19	9086060	rs116412832	C	T	0.00693
19	9086064	rs115916681	A	G	0.00694
19	9086123	rs10402812	A	C	0.292
19	9086132	rs191151096	A	G	0.000223
19	9086143	rs138381516	C	T	0.00425
19	9086145	.	G	C	0.112
19	9086181	rs115112318	G	A	0.00441
19	9086184	rs74999347	G	A	0.045
19	9086269	rs77846926	T	C	0.00689
19	9086281	rs189677613	A	T	0.000496
19	9086318	rs4520945	G	A	0.195
19	9086424	rs113784648	G	A	0.00109
19	9086459	rs185059042	C	G	0.000298
19	9086533	rs77183352	T	C	0.00688
19	9086777	.	T	C	0.00146
19	9086801	.	T	G	0.00224
19	9086819	rs1823056	G	A	0.195
19	9086943	.	G	A	0.000314
19	9086962	.	A	G	0.00024
19	9086982	.	T	C	0.00043
19	9086983	rs186319266	G	T	0.0027
19	9087008	rs149419361	C	T	0.000165
19	9087430	rs180680434	C	T	0.00024
19	9087474	rs116485406	G	A	0.00504
19	9087615	rs1596798	T	A	0.999
19	9087734	.	G	A	0.000395
19	9087741	rs146223906	G	A	0.000157
19	9087758	rs12611293	G	A	0.195
19	9087910	rs73495784	C	T	0.00353
19	9087987	.	G	A	0.000611
19	9088050	rs78027661	T	G	0.00694
19	9088143	.	A	G	0.000165
19	9088178	.	C	T	0.00149
19	9088224	rs113395380	G	A	0.000446
19	9088290	.	T	C	0.000347
19	9088305	rs149738203	T	C	0.000983
19	9088330	rs17000947	G	A	0.195
19	9088370	.	T	G	0.000586
19	9088694	rs10406202	G	A	0.00689
19	9088721	rs10411228	A	T	0.00691
19	9088722	rs17000948	G	A	0.108
19	9088772	rs17000950	T	C	0.196
19	9088931	.	G	T	0.000612
19	9088981	.	G	A	0.000215
19	9089053	.	C	G	0.000215
19	9089110	rs142385740	T	G	0.00106
19	9089205	.	C	T	0.00117
19	9089247	.	G	A	0.000414
19	9089381	.	A	G	0.000149
19	9089508	.	A	T	0.000413
19	9089515	.	G	A	0.000925
19	9089595	.	G	T	0.0009
19	9089658	rs147920442	C	T	0.00396
19	9089870	rs190913067	C	A	0.00139
19	9089880	rs113020170	G	A	0.00119
19	9089965	rs116765650	G	A	0.004
19	9089974	.	C	T	0.00047
19	9090041	.	C	T	0.000157
19	9090069	.	A	T	0.000215
19	9090128	.	G	T	0.000182
19	9090182	rs17000957	T	C	0.13
19	9090314	.	C	T	0.000281
19	9090383	rs115351589	G	A	0.00337
19	9090393	.	G	A	0.000157
19	9090405	.	A	T	0.000149
19	9090425	.	G	C	0.000273
19	9090467	rs187576768	C	T	0.000695
19	9090496	.	A	G	0.000959
19	9090531	rs12976721	T	C	0.284
19	9090543	.	C	T	0.000298
19	9090544	rs115398015	G	A	0.0034
19	9090762	rs10415709	C	A	0.00695
19	9090784	rs73495785	C	T	0.134
19	9090795	.	G	A	0.00019
19	9090822	.	C	A	0.000198
19	9090850	.	A	G	0.000149
19	9091017	.	G	A	0.000199
19	9091024	.	G	A	0.000529
19	9091095	rs150489711	T	C	0.000786
19	9091104	rs138319477	G	A	0.000281
19	9091337	.	C	T	0.000628
19	9091338	.	A	G	0.000157
19	9091449	rs149255523	C	A	0.00484
19	9091485	.	A	G	0.000149
19	9091506	.	T	C	0.000926
19	9091524	.	G	A	0.000653
19	9091579	rs189303905	A	G	0.0012
19	9091678	rs113490737	C	T	0.00115
22	41513327	.	A	G	0.000198
22	41513412	rs150245975	A	G	0.000552
22	41513420	rs138876937	C	T	0.000412
22	41513628	rs190524661	T	C	0.00189
22	41513727	rs142030651	G	A	0.00535
22	41537163	.	A	G	0.000313
22	41545961	rs145714752	T	C	0.00392
22	41545994	.	C	T	0.00033
22	41546030	.	C	G	0.000181
22	41546041	rs148308496	C	T	0.000222
22	41553337	rs76268515	C	T	0.00452
22	41572974	rs148040990	C	T	0.000519
22	41572986	rs138917060	C	T	0.000148
22	41573050	.	T	G	0.00241
22	41573079	rs143551315	C	T	0.000189
22	41573121	.	G	A	0.000214
22	41574105	rs147973806	G	A	0.000206
22	41574132	rs111315183	C	T	0.000404
22	41574196	rs188035979	A	G	0.000857
22	41574219	.	G	A	0.000165
22	41574351	rs142673005	G	A	0.00191
22	41574383	rs1046088	A	C	0.024
22	41574390	rs147880144	G	A	0.000173
22	41574444	.	C	T	0.000535
22	41574477	.	T	G	0.00279
22	41574589	.	C	G	0.000379
22	41574627	rs113329190	C	T	0.000181
22	41574666	rs139551099	G	A	0.002
22	41574690	.	C	G	0.000222
22	41574882	rs150845823	C	T	0.000198
22	50277441	.	G	A	0.000338
22	50277473	rs144921807	G	A	0.000502
22	50277475	rs114383207	T	G	0.000239
22	50277485	rs113598286	G	C	0.00042
22	50277487	rs138733495	G	A	0.0013
22	50277494	rs149368184	G	A	0.0061
22	50277522	rs139292983	C	T	0.000165
22	50277639	rs144751727	G	A	0.000222
22	50277812	rs150734381	G	A	0.000157
22	50277835	rs910796	T	C	0.908
22	50277883	rs910797	A	G	0.908
22	50277898	rs118101222	G	A	0.00559
22	50278031	rs146151193	G	A	0.000239
22	50278072	.	G	A	0.000255
22	50278642	rs910800	C	T	0.731
22	50278810	rs116893184	T	C	0.017
22	50278811	.	C	G	0.000148
22	50278879	rs61731525	T	C	0.017
22	50278936	rs149686381	A	G	0.00112
22	50278939	rs112605283	A	C	0.000354
22	50279026	.	A	G	0.000239
22	50279035	rs145536914	A	G	0.00328
22	50279061	rs144547756	G	A	0.000527
22	50279086	rs142674632	G	A	0.00028
22	50279192	.	C	T	0.000288
22	50279193	.	G	A	0.000181
22	50279199	.	C	T	0.000148
22	50279316	.	A	C	0.000189
22	50279319	.	T	C	0.000494
22	50279575	rs149198396	G	A	0.00033
22	50279615	rs140759889	C	T	0.000183
22	50279628	.	C	T	0.000226
22	50279740	rs149516364	C	T	0.00184
22	50279749	rs61731524	C	T	0.000619
22	50279750	rs140613157	G	A	0.000215
22	50279782	rs61731523	C	T	0.0063
22	50279812	rs116332282	G	A	0.000934
22	50279821	.	C	T	0.000311
22	50279893	rs151068197	C	T	0.00034
22	50279941	rs115601990	C	T	0.0017
22	50279962	rs146864690	C	T	0.00028
22	50280040	rs146661762	C	T	0.00019
22	50280050	rs55681922	G	A	0.000173
22	50280106	.	C	T	0.000231
22	50280114	rs148831653	G	A	0.000289
22	50280118	rs143483335	G	A	0.000396
22	50280136	rs5770755	T	C	0.722
22	50280156	.	C	T	0.000248
22	50280372	.	A	C	0.000214
22	50280468	.	C	T	0.000165
22	50280472	rs41280547	G	A	0.00283
22	50280487	rs146845099	C	T	0.000247
22	50280646	rs146642192	G	A	0.000157
22	50280649	rs79293507	G	T	0.00109
22	50280655	rs6009916	C	T	0.022
22	50280733	rs17001401	C	T	0.00311
