# Supplementary material for: Deep sequencing of DNA from urine of kidney allograft recipients to estimate donor/recipient-specific DNA fractions
Source: PLoS One. 2021 Apr 15;16(4):e0249930. doi: 10.1371/journal.pone.0249930 (PMC8049329; doi:10.1371/journal.pone.0249930)
Supplement: S1 File — (ZIP) [file pone.0249930.s001.zip › Table S2.xlsx]

## Sheet: Sheet1
SAMPLE ID	CONCENTRATION SUBMITTED (ng/ul)	qPCR CONCENTRATION ng/ul	DNA INPUT into Targeted Panel (ng)	ULTRA II LIBRARY INPUT (ng)	LIBRARY SIZE (bp)	LIBRARY CONCENTRATION (ng/ul)	LIBRARY MOLARITY (nM)	Oserved ɑ
100S1_0S2_R1	10.3	7.94	42	50	287	20.0165	105.584	0.00295623
90S1_10S2_R1	10.3	7.08	42	50	285	16.468	87.418	0.295013
70S1_30S2_R1	9.62	8.92	42	50	287	13.08	68.894	0.0711786
50S1_50S2_R1	9.96	8.64	42	50	288	15.934	83.87	0.0327191
0S1_100S2_R1	10	7.4	42	50	287	15.6292	82.491	0.00260119
100S1_0S2_R2	9.92	8.96	42	50	287	19.642	103.533	0.00303651
90S1_10S2_R2	10.7	7.88	42	50	288	20.1544	106.071	0.316692
70S1_30S2_R2	8.96	8.84	42	50	287	21.8473	115.453	0.133589
50S1_50S2_R2	9.92	8.4	42	50	286	20.9196	110.741	0.0327734
0S1_100S2_R2	9.68	9	42	50	287	17.2083	91.002	0.00226326
100S1_0S2_R3	10.1	7.1	42	50	285	15.4558	82.133	0.00333261
90S1_10S2_R3	9.58	6.94	42	50	287	16.485	87.083	0.35734
70S1_30S2_R3	10.1	7.88	42	50	285	15.0194	79.722	0.133904
50S1_50S2_R3	10.2	7	42	50	285	11.8681	63.012	0.0319234
0S1_100S2_R3	9.98	9.98	42	50	286	13.0283	68.911	0.0028976

## Sheet: Sheet2
Phenotype	CONCENTRATION SUBMITTED (ng/ul)	qPCR CONCENTRATION ng/ul	DNA INPUT into Targeted Panel (ng)	LIBRARY INPUT (ng)	LIBRARY SIZE (bp)	LIBRARY CONCENTRATION (ng/ul	LIBRARY MOLARITY (nM)	Oserved ɑ
AR	33.605	6.24	40	50	286	14.38	76.23	0.279433
ATI	138.09	39.9	40	50	283	10.89	58.35	0.0213141
No-pathology	3.66	0.966	40	50	283	13.32	71.32	0.364659
ATI	3.855	1.2	40	50	285	10.06	53.39	0.110557
AR	24.585	7.73	40	50	283	17.8	95.26	0.0703952
ATI	12.235	3.56	40	50	285	10.42	55.29	0.00605278
ATI	71.905	18.5	40	50	281	16.64	89.7	0.167181
ATI	5.115	2.94	40	50	284	12.16	64.83	0.272798
ATI	17.245	2.87	40	50	284	14.79	78.82	0.172714
ATI	38.765	14.84	40	50	288	14.05	73.8	0.130041
AR	9.04	4.29	40	50	289	10.66	56	0.260863
AR	4.04	1.39	40	50	286	11.44	60.57	0.248889
ATI	30.845	7.68	40	50	284	19.6784	104.94	0.0836226
AR	3.31	1.082	40	50	285	16.24	86.28	0.311837
ATI	23.815	7.63	40	50	287	18.26	96.24	0.226491
AR	4.965	2.6	40	50	284	33.96	181.35	0.132896
AR	32	11.7	40	50	287	13.34	70.44	0.116355
ATI	5.74	2.73	40	50	286	7.95	42.06	0.294985
AR	115.45	35	40	50	279	15.81	85.96	0.0585357
AR	8.78	3.59	40	50	298	25.79	131.05	0.170735
No-pathology	9.795	2.49	40	50	286	12.11	64.2	0.154524
No-pathology	5.59	2.08	40	50	285	6.12	32.53	0.460383
No-pathology	5.94	2.62	40	50	286	11.6	61.55	0.238906
No-pathology	17.695	4	40	50	286	15.26	82.83	0.433748
ATI	8.125	2.45	40	50	286	10.5	55.72	0.386051
No-pathology	4.74	1.12	40	50	286	13.78	72.98	0.240032
ATI	56.135	19.6	40	50	286	13.59	71.92	0.0761534
AR	114.54	22.45	40	50	282	27.12	145.9	0.0667526
No-pathology	4.185	1.93	40	50	285	11.1	58.95	0.461648
No-pathology	19.44	3.8	40	50	283	23.25	124.34	0.197459
No-pathology	6.855	1.46	40	50	287	10.69	56.36	0.290741
AR	3.775	1.33	40	50	284	12.85	68.68	0.366188
